# Supplementary material for: A comparison of two types of contrast media used in endoscopic retrograde cholangiopancreatography: A retrospective study
Source: PLoS One. 2023 Jan 6;18(1):e0280279. doi: 10.1371/journal.pone.0280279 (PMC9821475; doi:10.1371/journal.pone.0280279)
Supplement: S1 File — (XLSX) [file pone.0280279.s001.xlsx]

## Sheet: All
Patient No	Age(year)	Sex	The incidence of PEP	serum average amylase levels pre-ERCP(U/L)	serum average amylase levels post-ERCP(U/L)	The rate of change in serum amylase levels post- and pre-ERCP	Stone removal	Indications for ERCP	Serum total bilirubin level (mg/dl)	Contrast media	Administration of NSAIDs	Prophylactic pancreatic duct stent placement	pancreatic injection	guidewire insertion into the pancreatic duct	naïve papilla	bile duct stenting	total procedure time(min)	prior PEP or a past history of pancreatitis	The duration of hospitalization(days)	height(cm)	weight(kg)
a1	64	F	Mild	22	1631	73.1364	No	Bile duct stone	2.2	Amidotrizoic acid	No	No	Yes	Yes	Yes	EBD	29	No	25	150	44
a10	88	M	No	226	140	-0.380531	Yes	Bile duct stone	1.2	Amidotrizoic acid	No	No	No	No	No	EBD	40	No	3	Not available	Not available
a100	74	F	No	106	72	-0.320755	No	Bile duct cancer	1.9	Amidotrizoic acid	Yes	No	No	No	Yes	EBD	15	No	105	148	40
a101	59	F	No	48	498	9.375	No	Bile duct cancer	4.5	Amidotrizoic acid	No	Yes	Yes	Yes	Yes	EBD	66	No	18	160	51
a102	62	M	No	81	87	0.0740741	No	Bile duct cancer	2.6	Amidotrizoic acid	No	Yes	No	No	Yes	EBD	3	Yes	120	165	67
a103	62	M	No	87	100	0.149425	No	Bile duct cancer	2.9	Amidotrizoic acid	No	Yes	No	No	Yes	EBD	9	Yes	122	165	67
a104	72	F	No	70	308	3.4	No	Bile duct cancer	5.6	Amidotrizoic acid	No	No	Yes	Yes	Yes	EBD	89	No	18	150	39
a105	61	M	No	114	111	-0.0263158	No	Bile duct cancer	10.6	Amidotrizoic acid	No	No	Yes	Yes	Yes	EBD	29	No	22	170	57
a106	70	M	No	66	536	7.12121	No	Bile duct cancer	11	Amidotrizoic acid	No	No	Yes	No	Yes	EBD	70	No	12	171	53
a107	72	M	No	84	1704	19.2857	No	Bile duct cancer	6.9	Amidotrizoic acid	No	No	Yes	No	Yes	EBD	39	No	14	160	50
a108	76	M	No	54	2368	42.8519	No	Bile duct cancer	3.9	Amidotrizoic acid	No	No	Yes	No	Yes	EBD	64	No	16	162	75
a109	71	M	No	103	67	-0.349515	No	Bile duct cancer	4.2	Amidotrizoic acid	No	No	Yes	No	Yes	EBD	58	No	18	170	60
a11	82	M	No	198	203	0.0252525	Yes	Bile duct stone	6.6	Amidotrizoic acid	No	No	No	No	No	EBD	31	No	6	Not available	Not available
a110	70	M	No	69	816	10.8261	No	Bile duct cancer	0.6	Amidotrizoic acid	No	No	Yes	No	Yes	EBD	44	No	54	155	63
a111	74	F	No	139	325	1.33813	No	Bile duct cancer	0.5	Amidotrizoic acid	No	No	No	No	Yes	EBD	43	No	3	147	37
a112	72	F	No	44	1916	42.5455	No	Bile duct cancer	1.4	Amidotrizoic acid	No	No	No	No	Yes	EBD	18	No	4	151	44
a113	64	F	No	108	327	2.02778	No	Bile duct cancer	0.8	Amidotrizoic acid	No	No	No	No	Yes	EBD	6	No	5	156	46
a114	64	F	No	45	265	4.88889	No	Bile duct cancer	6.6	Amidotrizoic acid	No	No	No	No	Yes	EBD	49	No	7	150	47
a115	75	F	No	23	33	0.434783	No	Bile duct cancer	5	Amidotrizoic acid	No	No	No	No	Yes	EBD	27	No	15	146	41
a116	73	F	No	114	93	-0.184211	No	Bile duct cancer	2	Amidotrizoic acid	No	No	No	No	Yes	EBD	6	No	52	167	84
a117	73	F	No	136	77	-0.433824	No	Bile duct cancer	3.2	Amidotrizoic acid	No	No	No	No	Yes	EBD	8	No	59	167	84
a118	71	M	No	174	85	-0.511494	No	Bile duct cancer	2.1	Amidotrizoic acid	No	No	No	No	Yes	EBD	39	No	2	169	71
a119	79	M	No	121	153	0.264463	No	Bile duct cancer	0.8	Amidotrizoic acid	No	No	No	No	Yes	EBD	32	No	4	171	53
a12	84	M	No	105	52	-0.504762	Yes	Bile duct stone	1.8	Amidotrizoic acid	No	No	No	No	No	EBD	21	No	10	Not available	Not available
a120	57	M	No	105	98	-0.0666667	No	Bile duct cancer	0.4	Amidotrizoic acid	No	No	No	No	Yes	EBD	15	No	13	162	44
a121	89	M	No	37	49	0.324324	No	Bile duct cancer	12.8	Amidotrizoic acid	No	No	No	No	Yes	EBD	95	No	15	156	54
a122	82	M	No	36	34	-0.0555556	No	Bile duct cancer	29.4	Amidotrizoic acid	No	No	No	No	Yes	EBD	5	No	71	157	55
a123	64	M	No	158	158	0	No	Bile duct cancer	4.3	Amidotrizoic acid	No	No	No	No	Yes	EBD	12	No	71	163	55
a124	71	M	No	74	60	-0.189189	No	Bile duct cancer	0.7	Amidotrizoic acid	No	No	No	No	No	EBD	61	No	4	161	51
a125	74	M	No	55	153	1.78182	No	Bile duct cancer	3.1	Amidotrizoic acid	No	No	Yes	Yes	No	EBD	45	No	22	153.3	65.1
a126	70	M	No	77	318	3.12987	No	Bile duct cancer	0.7	Amidotrizoic acid	No	No	No	No	No	EBD	39	No	3	161	51
a127	75	M	No	35	728	19.8	No	Bile duct cancer	10.9	Amidotrizoic acid	No	No	No	No	No	EBD	74	No	22	153.3	65.1
a128	86	M	No	93	90	-0.0322581	No	Malignant biliary stricture	11.4	Amidotrizoic acid	No	No	Yes	No	No	EBD	43	No	15	162	62
a129	66	M	Mild	71	402	4.66197	No	Pancreaticobiliary maljunction	1	Amidotrizoic acid	No	No	No	No	Yes	EBD	10	No	11	164	57
a13	88	M	No	249	964	2.87149	No	Bile duct stone	5.6	Amidotrizoic acid	No	No	No	No	No	EBD	10	No	10	Not available	Not available
a130	66	F	No	95	520	4.47368	No	Pancreaticobiliary maljunction	0.6	Amidotrizoic acid	No	Yes	Yes	Yes	Yes	EBD	28	Yes	3	150	44
a131	46	M	No	58	63	0.0862069	No	Pancreaticobiliary maljunction	1.6	Amidotrizoic acid	No	Yes	Yes	Yes	Yes	EBD	69	No	90	165	70
a132	47	F	No	74	157	1.12162	No	Pancreaticobiliary maljunction	2.1	Amidotrizoic acid	No	No	Yes	Yes	Yes	EBD	12	No	15	160	40
a133	73	F	No	179	872	3.87151	No	Pancreaticobiliary maljunction	2.8	Amidotrizoic acid	No	No	Yes	No	Yes	EBD	15	No	13	142	54
a134	40	M	No	86	342	2.97674	No	Pancreaticobiliary maljunction	0.4	Amidotrizoic acid	No	No	Yes	No	Yes	EBD	5	No	7	173	68
a135	81	F	No	92	145	0.576087	No	Pancreaticobiliary maljunction	0.5	Amidotrizoic acid	No	No	No	No	Yes	EBD	48	No	3	150	36
a136	54	F	No	103	408	2.96117	No	Pancreaticobiliary maljunction	0.8	Amidotrizoic acid	No	No	No	No	Yes	EBD	32	No	63	148	33
a137	76	F	No	146	1251	7.56849	No	Pancreaticobiliary maljunction	0.2	Amidotrizoic acid	No	No	No	No	Yes	EBD	Not available	No	15	153.6	44.2
a138	68	M	No	39	61	0.564103	No	Bile duct stone	0.7	Amidotrizoic acid	No	No	Yes	No	Yes	EBD	71	No	15	160	62
a139	60	F	No	52	578	10.1154	No	Pancreaticobiliary maljunction	1.7	Amidotrizoic acid	No	No	No	No	Yes	EBD	34	No	7	149.2	42.4
a14	87	F	No	324	450	0.388889	Yes	Bile duct stone	0.6	Amidotrizoic acid	No	No	No	No	No	EBD	60	No	17	Not available	Not available
a140	76	M	No	84	79	-0.0595238	No	Bile duct stone	0.7	Amidotrizoic acid	No	No	No	No	No	EBD	25	No	1	173	69
a141	35	M	No	54	76	0.407407	No	Pancreaticobiliary maljunction	1.8	Amidotrizoic acid	No	No	No	No	No	EBD	37	No	23	168	75.5
a142	59	M	No	95	84	-0.115789	No	Bile duct cancer	0.6	Amidotrizoic acid	No	No	Yes	No	Yes	EBD	44	No	3	160	56
a143	73	M	No	78	124	0.589744	No	IPMN	0.8	Amidotrizoic acid	No	Yes	Yes	No	No	EBD	77	No	9	166.9	37.9
a144	76	M	No	47	107	1.2766	Yes	Bile duct stone	2.5	Amidotrizoic acid	No	No	Yes	No	No	EBD	30	No	43	Not available	50.65
a145	76	F	No	73	243	2.32877	No	Pancreaticobiliary maljunction	0.7	Amidotrizoic acid	No	No	No	No	Yes	EBD	Not available	No	5	153.6	44.2
a146	76	M	No	39	34	-0.128205	No	Bile duct cancer	2.7	Amidotrizoic acid	No	No	No	No	No	EBD	40	No	6	153.3	65.1
a147	76	M	No	39	34	-0.128205	No	Bile duct cancer	10.8	Amidotrizoic acid	No	No	No	No	No	EBD	43	No	11	153.3	65.1
a148	85	F	No	97	164	0.690722	Yes	Bile duct stone	3.6	Amidotrizoic acid	No	No	No	No	Yes	EBD	31	No	7	Not available	Not available
a149	75	M	No	728	62	-0.914835	No	Bile duct cancer	10.7	Amidotrizoic acid	No	No	No	No	No	EBD	105	No	23	153.3	65.1
a15	68	F	No	275	261	-0.0509091	No	Benign biliary stricture	0.7	Amidotrizoic acid	No	No	No	No	Yes	EBD	21	No	17	147	33
a150	92	M	Mild	360	1513	3.20278	Yes	Bile duct stone	6.1	Amidotrizoic acid	No	No	Yes	Yes	Yes	EBD	Not available	No	13	Not available	37.1
a151	92	M	No	100	134	0.34	No	Bile duct stone	1.1	Amidotrizoic acid	No	No	Yes	Yes	Yes	EBD	80	No	9	Not available	37.1
a152	82	F	No	1931	1540	-0.202486	Yes	Bile duct stone	1.4	Amidotrizoic acid	No	No	No	No	No	EBD	28	No	17	Not available	35.65
a153	72	M	No	71	67	-0.056338	No	Pancreatic cancer	15.9	Amidotrizoic acid	No	No	No	No	Yes	MS	29	No	15	148	39
a154	77	M	No	111	76	-0.315315	No	Pancreatic cancer	1.4	Amidotrizoic acid	No	No	No	No	Yes	MS	13	No	30	165	45
a155	79	F	No	98	46	-0.530612	No	Pancreatic cancer	1.2	Amidotrizoic acid	No	No	No	No	No	MS	28	No	41	141	48
a156	73	F	No	127	162	0.275591	No	Bile duct cancer	1.2	Amidotrizoic acid	No	No	No	No	Yes	MS	35	No	8	142	54
a157	78	M	No	89	62	-0.303371	No	Bile duct cancer	1.3	Amidotrizoic acid	No	No	No	No	Yes	MS	43	No	6	160	60
a158	71	M	No	79	84	0.0632911	No	Bile duct cancer	1.1	Amidotrizoic acid	No	No	No	No	Yes	MS	31	No	8	170	60
a159	46	M	No	18	37	1.05556	No	Bile duct cancer	2.4	Amidotrizoic acid	No	No	No	No	Yes	MS	29	No	9	175	71
a16	75	M	No	35	29	-0.171429	No	IPMN	4.8	Amidotrizoic acid	No	No	Yes	Yes	Yes	EBD	5	No	22	153	47
a160	86	F	No	78	81	0.0384615	No	Bile duct cancer	1.4	Amidotrizoic acid	No	No	No	No	No	MS	15	No	10	151	41
a161	86	M	No	104	99	-0.0480769	No	Malignant biliary stricture	5.2	Amidotrizoic acid	No	No	No	No	No	MS	30	No	5	162	62
a162	74	M	No	59	49	-0.169492	No	Malignant biliary stricture	0.8	Amidotrizoic acid	No	No	No	No	No	MS	53	No	24	153.3	65.1
a163	72	F	Mild	81	1714	20.1605	Yes	Bile duct stone	1.5	Amidotrizoic acid	No	No	Yes	No	No	EBD	15	No	15	153	54
a164	76	M	Moderate	97	1553	15.0103	Yes	Bile duct stone	2.4	Amidotrizoic acid	No	No	No	No	Yes	EBD	40	No	23	149	40
a165	60	F	No	35	418	10.9429	Yes	Bile duct stone	3	Amidotrizoic acid	Yes	No	Yes	No	Yes	EBD	Not available	No	8	Not available	61.5
a166	87	M	No	99	69	-0.30303	Yes	Bile duct stone	2.5	Amidotrizoic acid	No	Yes	Yes	No	Yes	EBD	40	No	13	Not available	51
a167	77	M	No	31	41	0.322581	Yes	Bile duct stone	2.1	Amidotrizoic acid	No	No	Yes	Yes	Yes	EBD	40	No	12	167	54
a168	68	M	No	25	29	0.16	Yes	Bile duct stone	5.2	Amidotrizoic acid	No	No	No	No	Yes	EBD	40	No	13	Not available	Not available
a169	84	M	No	85	54	-0.364706	Yes	Bile duct stone	5.3	Amidotrizoic acid	No	No	No	No	Yes	EBD	75	No	17	Not available	53.85
a17	72	M	Mild	82	831	9.13415	No	Pancreatic cancer	5.6	Amidotrizoic acid	No	No	Yes	No	Yes	EBD	88	No	19	169	64
a170	81	M	No	111	85	-0.234234	Yes	Bile duct stone	0.5	Amidotrizoic acid	No	No	No	No	Yes	EBD	5	No	37	163	49
a171	77	M	No	63	69	0.0952381	No	Bile duct stone	6.1	Amidotrizoic acid	No	No	Yes	No	Yes	EBD	15	No	24	Not available	Not available
a172	85	M	No	141	65	-0.539007	No	Bile duct stone	1.7	Amidotrizoic acid	No	No	No	No	Yes	EBD	20	No	10	Not available	53.85
a173	84	M	No	245	95	-0.612245	No	Bile duct stone	6.9	Amidotrizoic acid	No	No	No	No	Yes	EBD	40	No	29	Not available	53.85
a174	85	M	No	56	120	1.14286	Yes	Bile duct stone	0.4	Amidotrizoic acid	No	No	Yes	Yes	No	EBD	40	No	34	163	52
a175	68	M	No	129	1129	7.75194	Yes	Bile duct stone	0.1	Amidotrizoic acid	No	No	Yes	No	No	EBD	120	No	26	157	47
a176	83	F	No	39	84	1.15385	Yes	Bile duct stone	1.2	Amidotrizoic acid	No	No	No	No	No	EBD	30	No	20	Not available	Not available
a177	69	M	No	212	129	-0.391509	Yes	Bile duct stone	2.3	Amidotrizoic acid	No	No	No	No	No	EBD	60	No	6	Not available	Not available
a178	70	M	No	57	75	0.315789	Yes	Bile duct stone	0.6	Amidotrizoic acid	No	No	No	No	No	EBD	90	No	11	169	65
a179	84	M	No	1513	630	-0.583609	Yes	Bile duct stone	3.4	Amidotrizoic acid	No	No	No	No	No	EBD	30	No	15	Not available	Not available
a18	70	M	No	29	20	-0.310345	No	Pancreatic cancer	0.6	Amidotrizoic acid	No	Yes	Yes	Yes	Yes	EBD	40	No	43	166	55
a180	86	M	No	58	121	1.08621	Yes	Bile duct stone	0.7	Amidotrizoic acid	No	No	No	No	No	EBD	40	No	67	Not available	Not available
a181	62	F	No	158	129	-0.183544	Yes	Bile duct stone	1.3	Amidotrizoic acid	No	No	No	No	No	EBD	45	No	7	Not available	Not available
a182	62	F	No	138	605	3.38406	Yes	Bile duct stone	1.7	Amidotrizoic acid	No	No	No	No	No	EBD	75	No	11	Not available	Not available
a183	62	F	No	90	113	0.255556	Yes	Bile duct stone	8.5	Amidotrizoic acid	No	No	No	No	No	EBD	10	No	16	Not available	Not available
a184	95	F	No	31	340	9.96774	Yes	Bile duct stone	2.8	Amidotrizoic acid	No	No	No	No	No	EBD	60	No	17	Not available	Not available
a185	77	M	No	77	267	2.46753	Yes	Bile duct stone	0.1	Amidotrizoic acid	No	No	No	No	No	EBD	65	No	3	161	56.8
a186	68	M	No	258	236	-0.0852713	Yes	Bile duct stone	0.1	Amidotrizoic acid	No	No	No	No	No	EBD	40	No	6	157	47
a187	77	M	No	44	72	0.636364	Yes	Bile duct stone	0.5	Amidotrizoic acid	No	No	No	No	No	EBD	60	No	8	161	56.8
a188	74	M	No	50	46	-0.08	Yes	Bile duct stone	4.9	Amidotrizoic acid	No	No	No	No	No	EBD	20	No	8	166.9	37.9
a189	68	M	No	283	280	-0.0106007	Yes	Bile duct stone	0.1	Amidotrizoic acid	No	No	No	No	No	EBD	70	No	11	157	47
a19	73	M	No	16	18	0.125	No	Pancreatic cancer	1	Amidotrizoic acid	No	Yes	No	No	Yes	EBD	16	No	2	148	41
a190	68	M	No	218	2446	10.2202	Yes	Bile duct stone	0.1	Amidotrizoic acid	No	No	No	No	No	EBD	110	No	21	157	47
a191	86	M	No	96	103	0.0729167	Yes	Bile duct stone	0.5	Amidotrizoic acid	No	No	No	No	No	EBD	30	No	65	Not available	Not available
a192	72	M	No	100	111	0.11	No	Bile duct stone	2.9	Amidotrizoic acid	No	No	Yes	Yes	No	EBD	50	No	20	Not available	Not available
a193	62	F	No	101	612	5.05941	No	Bile duct stone	0.7	Amidotrizoic acid	No	No	No	No	No	EBD	40	No	12	Not available	Not available
a194	77	M	No	114	102	-0.105263	No	Bile duct stone	0.2	Amidotrizoic acid	No	No	No	No	No	EBD	60	No	6	161	56.8
a195	77	M	No	51	84	0.647059	No	Bile duct stone	1	Amidotrizoic acid	No	No	No	No	No	EBD	15	No	11	161	56.8
a196	77	M	No	163	105	-0.355828	No	Bile duct stone	0.1	Amidotrizoic acid	No	No	No	No	No	EBD	100	No	13	161	56.8
a197	77	M	No	107	43	-0.598131	No	Bile duct stone	0.9	Amidotrizoic acid	No	No	No	No	No	EBD	42	No	13	161	56.8
a198	77	M	No	42	119	1.83333	No	Bile duct stone	1	Amidotrizoic acid	No	No	No	No	No	EBD	30	No	23	161	56.8
a199	63	F	No	97	239	1.46392	Yes	Bile duct stone	6.7	Amidotrizoic acid	No	No	Yes	Yes	No	EBD	Not available	No	8	Not available	63.3
a2	76	F	No	54	681	11.6111	Yes	Bile duct stone	2.1	Amidotrizoic acid	Yes	No	Yes	No	Yes	EBD	44	No	6	147	48
a20	73	M	No	31	21	-0.322581	No	Pancreatic cancer	0.9	Amidotrizoic acid	No	Yes	No	No	Yes	EBD	16	No	28	148	41
a200	85	M	No	49	123	1.5102	Yes	Bile duct stone	0.4	Amidotrizoic acid	No	No	No	No	Yes	No	40	No	39	163	52
a201	59	F	Mild	62	2545	40.0484	Yes	Bile duct stone	2.6	Amidotrizoic acid	No	No	No	No	Yes	No	67	No	14	153	51
a202	93	M	Mild	32	266	7.3125	Yes	Bile duct stone	1.7	Amidotrizoic acid	No	No	Yes	Yes	Yes	No	63	No	27	Not available	52.8
a203	83	F	Mild	66	808	11.2424	No	Bile duct stone	1.2	Amidotrizoic acid	No	No	Yes	Yes	Yes	No	30	No	8	Not available	Not available
a204	66	M	Mild	83	1552	17.6988	No	Bile duct stone	0.7	Amidotrizoic acid	No	No	Yes	No	Yes	No	29	No	15	168	72
a205	68	M	Mild	130	928	6.13846	No	Bile duct stone	0.1	Amidotrizoic acid	No	No	No	No	No	No	70	Yes	14	169	52
a206	14	F	Mild	60	1455	23.25	Yes	Bile duct stone	2.4	Amidotrizoic acid	No	Yes	Yes	Yes	No	No	97	No	6	161.1	45.6
a207	71	M	Severe	122	3120	24.5738	Yes	Bile duct stone	0.1	Amidotrizoic acid	No	No	No	No	No	No	100	Yes	30	169	52
a208	89	M	Moderate	86	1497	16.407	Yes	Bile duct stone	1.1	Amidotrizoic acid	No	No	Yes	Yes	No	No	60	No	23	149	38
a209	67	M	No	46	859	17.6739	Yes	Bile duct stone	0.8	Amidotrizoic acid	Yes	No	Yes	Yes	No	No	73	No	6	172	52
a21	79	F	No	67	48	-0.283582	No	Pancreatic cancer	3.9	Amidotrizoic acid	No	No	Yes	Yes	Yes	EBD	26	No	5	149	47
a210	47	F	No	65	390	5	Yes	Bile duct stone	1.3	Amidotrizoic acid	Yes	No	No	No	No	No	70	Yes	5	Not available	Not available
a211	76	F	No	64	95	0.484375	Yes	Bile duct stone	0.6	Amidotrizoic acid	Yes	No	No	No	No	No	33	No	4	149	56
a212	67	F	No	2578	1741	-0.32467	Yes	Bile duct stone	2.2	Amidotrizoic acid	Yes	No	Yes	No	No	No	24	No	25	148.8	47.9
a213	75	M	No	61	181	1.96721	Yes	Bile duct stone	1.1	Amidotrizoic acid	Yes	No	No	No	No	No	129	No	3	166.9	37.9
a214	74	M	No	108	50	-0.537037	Yes	Bile duct stone	0.7	Amidotrizoic acid	Yes	No	No	No	No	No	70	No	9	166.9	37.9
a215	74	M	No	47	62	0.319149	Yes	Bile duct stone	1.1	Amidotrizoic acid	Yes	No	No	No	No	No	35	No	16	166.9	37.9
a216	67	M	No	91	218	1.3956	Yes	Bile duct stone	0.8	Amidotrizoic acid	No	No	Yes	Yes	Yes	No	34	No	7	167	62
a217	68	F	No	454	264	-0.418502	Yes	Bile duct stone	0.7	Amidotrizoic acid	No	No	Yes	No	Yes	No	50	No	8	154	65
a218	79	M	No	39	53	0.358974	Yes	Bile duct stone	7.5	Amidotrizoic acid	No	No	Yes	No	Yes	No	50	No	16	150	40
a219	90	F	No	67	87	0.298507	Yes	Bile duct stone	1.6	Amidotrizoic acid	No	No	No	No	Yes	No	41	No	8	Not available	45
a22	64	F	No	43	558	11.9767	No	Pancreatic cancer	12.1	Amidotrizoic acid	No	No	Yes	Yes	Yes	EBD	59	No	9	158	49
a220	63	M	No	107	97	-0.0934579	Yes	Bile duct stone	2	Amidotrizoic acid	No	No	No	No	Yes	No	63	No	2	168.9	55.8
a221	41	M	No	65	82	0.261538	Yes	Bile duct stone	2.3	Amidotrizoic acid	No	No	No	No	Yes	No	52	No	2	162	60
a222	85	M	No	143	113	-0.20979	Yes	Bile duct stone	1.3	Amidotrizoic acid	No	No	No	No	Yes	No	30	No	4	Not available	53.85
a223	84	M	No	111	97	-0.126126	Yes	Bile duct stone	1.5	Amidotrizoic acid	No	No	No	No	Yes	No	53	No	10	Not available	53.85
a224	77	M	No	145	118	-0.186207	Yes	Bile duct stone	1.2	Amidotrizoic acid	No	No	No	No	Yes	No	50	No	15	Not available	Not available
a225	84	M	No	95	190	1	Yes	Bile duct stone	3.6	Amidotrizoic acid	No	No	No	No	Yes	No	55	No	26	Not available	53.85
a226	68	F	No	264	133	-0.496212	No	Bile duct stone	0.9	Amidotrizoic acid	No	No	Yes	Yes	Yes	No	60	No	7	154	65
a227	61	F	No	49	85	0.734694	No	Bile duct stone	0.7	Amidotrizoic acid	No	No	Yes	Yes	Yes	No	55	No	9	150	61
a228	45	M	No	47	41	-0.12766	No	Bile duct stone	3.2	Amidotrizoic acid	No	No	Yes	Yes	Yes	No	18	No	13	177	81
a229	77	M	No	40	55	0.375	No	Bile duct stone	2	Amidotrizoic acid	No	No	Yes	Yes	Yes	No	50	No	17	Not available	Not available
a23	79	M	No	47	432	8.19149	No	Pancreatic cancer	10.2	Amidotrizoic acid	No	No	Yes	Yes	Yes	EBD	115	No	14	160	58
a230	65	F	No	52	46	-0.115385	No	Bile duct stone	0.8	Amidotrizoic acid	No	No	Yes	No	Yes	No	27	No	2	Not available	Not available
a231	75	F	No	72	160	1.22222	No	Bile duct stone	1.2	Amidotrizoic acid	No	No	Yes	No	Yes	No	11	No	5	149	53
a232	59	F	No	67	158	1.35821	No	Bile duct stone	0.7	Amidotrizoic acid	No	No	Yes	No	Yes	No	100	No	7	Not available	Not available
a233	65	F	No	137	225	0.642336	No	Bile duct stone	0.7	Amidotrizoic acid	No	No	Yes	No	Yes	No	28	No	7	144	51
a234	82	F	No	151	155	0.0264901	No	Bile duct stone	0.8	Amidotrizoic acid	No	No	Yes	No	Yes	No	3	No	8	144	44
a235	62	M	No	66	87	0.318182	No	Bile duct stone	0.7	Amidotrizoic acid	No	No	Yes	No	Yes	No	11	No	3	172	78
a236	68	F	No	49	61	0.244898	No	Bile duct stone	2.1	Amidotrizoic acid	No	No	No	No	Yes	No	13	No	3	150	45
a237	65	F	No	36	37	0.0277778	No	Bile duct stone	3	Amidotrizoic acid	No	No	No	No	Yes	No	70	No	7	157	75
a238	82	F	No	81	126	0.555556	No	Bile duct stone	0.4	Amidotrizoic acid	No	No	No	No	Yes	No	60	No	8	Not available	Not available
a239	73	F	No	50	52	0.04	No	Bile duct stone	1.3	Amidotrizoic acid	No	No	No	No	Yes	No	10	No	60	147	58
a24	72	M	No	76	240	2.15789	No	Pancreatic cancer	2.7	Amidotrizoic acid	No	No	Yes	Yes	Yes	EBD	67	No	16	163	40
a240	52	M	No	75	222	1.96	No	Bile duct stone	1.6	Amidotrizoic acid	No	No	No	No	Yes	No	16	No	2	Not available	Not available
a241	56	M	No	160	144	-0.1	No	Bile duct stone	0.9	Amidotrizoic acid	No	No	No	No	Yes	No	5	No	2	Not available	Not available
a242	58	M	No	92	366	2.97826	No	Bile duct stone	1.4	Amidotrizoic acid	No	No	No	No	Yes	No	3	No	4	Not available	60
a243	64	M	No	64	62	-0.03125	No	Bile duct stone	1.6	Amidotrizoic acid	No	No	No	No	Yes	No	5	No	4	161	65
a244	67	M	No	72	91	0.263889	No	Bile duct stone	0.5	Amidotrizoic acid	No	No	No	No	Yes	No	18	No	12	167	62
a245	64	M	No	97	135	0.391753	Yes	Bile duct stone	1.3	Amidotrizoic acid	No	No	Yes	Yes	No	No	64	No	4	Not available	Not available
a246	74	M	No	98	112	0.142857	Yes	Bile duct stone	0.9	Amidotrizoic acid	No	No	Yes	Yes	No	No	61	No	4	Not available	Not available
a247	76	M	No	141	145	0.0283688	Yes	Bile duct stone	1.1	Amidotrizoic acid	No	No	Yes	Yes	No	No	99	No	12	Not available	Not available
a248	83	F	No	79	715	8.05063	Yes	Bile duct stone	0.8	Amidotrizoic acid	No	No	Yes	No	No	No	40	No	6	144	48
a249	80	F	No	31	97	2.12903	Yes	Bile duct stone	2.3	Amidotrizoic acid	No	No	Yes	No	No	No	44	No	6	Not available	Not available
a25	92	F	No	13	13	0	No	Pancreatic cancer	3.9	Amidotrizoic acid	No	No	Yes	No	Yes	EBD	13	No	5	140	41
a250	77	F	No	56	694	11.3929	Yes	Bile duct stone	1.3	Amidotrizoic acid	No	No	Yes	No	No	No	70	No	15	Not available	Not available
a251	60	M	No	85	419	3.92941	Yes	Bile duct stone	0.9	Amidotrizoic acid	No	No	Yes	No	No	No	80	No	2	Not available	Not available
a252	39	M	No	35	140	3	Yes	Bile duct stone	3.1	Amidotrizoic acid	No	No	Yes	No	No	No	61	No	3	164	81
a253	42	M	No	48	63	0.3125	Yes	Bile duct stone	0.9	Amidotrizoic acid	No	No	Yes	No	No	No	69	No	4	166	59
a254	78	M	No	71	198	1.78873	Yes	Bile duct stone	1.1	Amidotrizoic acid	No	No	Yes	No	No	No	110	No	5	Not available	Not available
a255	81	M	No	54	137	1.53704	Yes	Bile duct stone	0.1	Amidotrizoic acid	No	No	Yes	No	No	No	40	No	9	152	46
a256	77	F	No	92	123	0.336957	Yes	Bile duct stone	1	Amidotrizoic acid	No	No	No	No	No	No	104	No	4	Not available	Not available
a257	57	F	No	79	70	-0.113924	Yes	Bile duct stone	0.9	Amidotrizoic acid	No	No	No	No	No	No	84	No	6	Not available	42.6
a258	79	F	No	87	86	-0.0114943	Yes	Bile duct stone	1.5	Amidotrizoic acid	No	No	No	No	No	No	70	No	7	Not available	46.3
a259	63	F	No	129	98	-0.24031	Yes	Bile duct stone	1.1	Amidotrizoic acid	No	No	No	No	No	No	60	No	7	Not available	Not available
a26	61	F	No	437	1777	3.06636	No	Pancreatic cancer	5.4	Amidotrizoic acid	No	No	Yes	No	Yes	EBD	37	No	24	154	57
a260	85	F	No	66	66	0	Yes	Bile duct stone	0.6	Amidotrizoic acid	No	No	No	No	No	No	90	No	10	150	36
a261	62	F	No	133	238	0.789474	Yes	Bile duct stone	1.6	Amidotrizoic acid	No	No	No	No	No	No	60	No	10	Not available	Not available
a262	72	F	No	174	103	-0.408046	Yes	Bile duct stone	1.5	Amidotrizoic acid	No	No	No	No	No	No	37	Yes	11	153	54
a263	72	F	No	112	100	-0.107143	Yes	Bile duct stone	1.4	Amidotrizoic acid	No	No	No	No	No	No	42	No	12	Not available	Not available
a264	95	F	No	93	288	2.09677	Yes	Bile duct stone	1	Amidotrizoic acid	No	No	No	No	No	No	30	No	12	Not available	Not available
a265	76	F	No	117	116	-0.00854701	Yes	Bile duct stone	0.3	Amidotrizoic acid	No	No	No	No	No	No	40	No	12	149	56
a266	62	M	No	68	97	0.426471	Yes	Bile duct stone	1	Amidotrizoic acid	No	No	No	No	No	No	117	No	2	170	80
a267	72	M	No	55	122	1.21818	Yes	Bile duct stone	2.3	Amidotrizoic acid	No	No	No	No	No	No	45	No	2	152.5	59
a268	64	M	No	75	58	-0.226667	Yes	Bile duct stone	0.6	Amidotrizoic acid	No	No	No	No	No	No	30	No	2	161	62
a269	80	M	No	133	1269	8.54135	Yes	Bile duct stone	1.3	Amidotrizoic acid	No	No	No	No	No	No	95	No	3	162	69
a27	78	F	No	54	70	0.296296	No	Pancreatic cancer	6.5	Amidotrizoic acid	No	No	No	No	Yes	EBD	5	No	4	146	40
a270	67	M	No	66	65	-0.0151515	Yes	Bile duct stone	0.4	Amidotrizoic acid	No	No	No	No	No	No	60	No	3	Not available	Not available
a271	76	M	No	78	127	0.628205	Yes	Bile duct stone	0.6	Amidotrizoic acid	No	No	No	No	No	No	36	No	4	173	69
a272	67	M	No	44	103	1.34091	Yes	Bile duct stone	1.5	Amidotrizoic acid	No	No	No	No	No	No	20	No	5	169	61
a273	76	M	No	219	136	-0.378995	Yes	Bile duct stone	1.2	Amidotrizoic acid	No	No	No	No	No	No	42	No	6	160	54
a274	73	M	No	144	215	0.493056	Yes	Bile duct stone	0.9	Amidotrizoic acid	No	No	No	No	No	No	100	No	6	166.9	37.9
a275	87	M	No	53	73	0.377358	Yes	Bile duct stone	0.9	Amidotrizoic acid	No	No	No	No	No	No	60	No	7	Not available	51
a276	83	M	No	57	75	0.315789	Yes	Bile duct stone	0.2	Amidotrizoic acid	No	No	No	No	No	No	90	No	7	152	46
a277	96	M	No	94	65	-0.308511	Yes	Bile duct stone	1.4	Amidotrizoic acid	No	No	No	No	No	No	26	No	7	Not available	Not available
a278	80	M	No	74	77	0.0405405	Yes	Bile duct stone	2.2	Amidotrizoic acid	No	No	No	No	No	No	60	No	8	156	69
a279	69	M	No	92	86	-0.0652174	Yes	Bile duct stone	0.7	Amidotrizoic acid	No	No	No	No	No	No	46	No	8	Not available	Not available
a28	67	M	No	79	1037	12.1266	No	Pancreatic cancer	5.3	Amidotrizoic acid	No	No	No	No	Yes	EBD	36	No	13	169	50
a280	36	M	No	61	93	0.52459	Yes	Bile duct stone	0.6	Amidotrizoic acid	No	No	No	No	No	No	43	No	8	168	75.5
a281	61	M	No	52	84	0.615385	Yes	Bile duct stone	1.4	Amidotrizoic acid	No	No	No	No	No	No	30	No	11	Not available	Not available
a282	71	M	No	2170	657	-0.697235	Yes	Bile duct stone	2.7	Amidotrizoic acid	No	No	No	No	No	No	35	No	12	158	65
a283	72	M	No	517	283	-0.452611	Yes	Bile duct stone	1	Amidotrizoic acid	No	No	No	No	No	No	30	No	13	Not available	Not available
a284	76	M	No	270	555	1.05556	Yes	Bile duct stone	1.8	Amidotrizoic acid	No	No	No	No	No	No	30	No	16	149	40
a285	67	M	No	31	165	4.32258	Yes	Bile duct stone	0.5	Amidotrizoic acid	No	No	No	No	No	No	26	No	28	176	55
a286	78	M	No	227	143	-0.370044	Yes	Bile duct stone	0.6	Amidotrizoic acid	No	No	No	No	No	No	40	No	42	Not available	Not available
a287	76	M	No	157	385	1.45223	Yes	Bile duct stone	1.8	Amidotrizoic acid	No	No	No	No	No	No	68	No	5	158.1	48.1
a288	70	M	No	140	106	-0.242857	Yes	Bile duct stone	0.1	Amidotrizoic acid	No	No	No	No	No	No	80	Yes	5	169	52
a289	78	M	No	135	51	-0.622222	Yes	Bile duct stone	0.6	Amidotrizoic acid	No	No	No	No	No	No	40	No	40	Not available	Not available
a29	76	M	No	45	64	0.422222	No	Pancreatic cancer	7.4	Amidotrizoic acid	No	No	No	No	Yes	EBD	39	No	13	165	58
a290	62	F	No	129	270	1.09302	Yes	Bile duct stone	8.5	Amidotrizoic acid	No	No	No	No	No	No	40	No	5	Not available	Not available
a291	71	M	No	81	656	7.09877	No	Bile duct stone	1.4	Amidotrizoic acid	No	No	Yes	Yes	No	No	70	No	3	149.2	45.2
a292	77	M	No	438	205	-0.531963	No	Bile duct stone	1.2	Amidotrizoic acid	No	No	Yes	Yes	No	No	40	No	5	162	52
a293	79	M	No	104	162	0.557692	No	Bile duct stone	0.3	Amidotrizoic acid	No	No	Yes	Yes	No	No	74	No	7	Not available	Not available
a294	89	M	No	72	146	1.02778	No	Bile duct stone	0.7	Amidotrizoic acid	No	No	Yes	No	No	No	57	No	4	168.2	57.6
a295	77	F	No	92	153	0.663043	No	Bile duct stone	1	Amidotrizoic acid	No	No	No	No	No	No	88	No	4	141	34
a296	60	F	No	47	169	2.59574	No	Bile duct stone	0.6	Amidotrizoic acid	No	No	No	No	No	No	75	No	5	150.5	50.25
a297	82	F	No	2319	94	-0.959465	No	Bile duct stone	0.5	Amidotrizoic acid	No	No	No	No	No	No	68	Yes	20	Not available	35.65
a298	72	M	No	82	448	4.46341	No	Bile duct stone	1.1	Amidotrizoic acid	No	No	No	No	No	No	50	No	1	158	45
a299	75	M	No	61	57	-0.0655738	No	Bile duct stone	1.9	Amidotrizoic acid	No	No	No	No	No	No	50	No	4	153.3	65.1
a3	76	M	No	90	200	1.22222	Yes	Bile duct stone	3.2	Amidotrizoic acid	No	No	Yes	Yes	Yes	EBD	56	No	31	163	67
a30	50	M	No	125	94	-0.248	No	Pancreatic cancer	1.1	Amidotrizoic acid	No	No	No	No	Yes	EBD	22	No	21	Not available	Not available
a300	75	M	No	96	229	1.38542	No	Bile duct stone	1	Amidotrizoic acid	No	No	No	No	No	No	60	No	7	171	72
a301	76	M	No	49	100	1.04082	No	Bile duct stone	0.8	Amidotrizoic acid	No	No	No	No	No	No	47	No	7	161	56.8
a302	76	M	No	58	56	-0.0344828	No	Bile duct stone	0.9	Amidotrizoic acid	No	No	No	No	No	No	55	No	35	Not available	51.65
a303	77	M	No	38	438	10.5263	Yes	Bile duct stone	1.2	Amidotrizoic acid	No	No	Yes	Yes	No	No	82	No	7	162	52
a304	77	F	No	153	123	-0.196078	Yes	Bile duct stone	2	Amidotrizoic acid	No	No	No	No	No	No	23	No	2	141	34
a305	73	F	No	110	135	0.227273	Yes	Bile duct stone	1.3	Amidotrizoic acid	No	No	No	No	No	No	45	Yes	3	153	54
a306	75	F	No	100	180	0.8	Yes	Bile duct stone	0.6	Amidotrizoic acid	No	No	No	No	No	No	55	No	3	149	56
a307	63	F	No	78	132	0.692308	Yes	Bile duct stone	1.8	Amidotrizoic acid	No	No	No	No	No	No	55	No	5	Not available	Not available
a308	78	F	No	106	322	2.03774	Yes	Bile duct stone	0.9	Amidotrizoic acid	No	No	No	No	No	No	40	No	6	Not available	Not available
a309	87	F	No	124	389	2.1371	Yes	Bile duct stone	0.6	Amidotrizoic acid	No	No	No	No	No	No	70	No	10	Not available	Not available
a31	52	M	No	77	155	1.01299	No	Pancreatic cancer	0.9	Amidotrizoic acid	No	No	No	No	Yes	EBD	8	No	52	171	54
a310	83	F	No	132	262	0.984848	Yes	Bile duct stone	0.4	Amidotrizoic acid	No	No	No	No	No	No	82	No	18	Not available	Not available
a311	91	F	No	56	54	-0.0357143	Yes	Bile duct stone	1.8	Amidotrizoic acid	No	No	No	No	No	No	60	No	4	Not available	Not available
a312	71	M	No	86	117	0.360465	Yes	Bile duct stone	0.6	Amidotrizoic acid	No	No	No	No	No	No	39	No	2	152	50
a313	80	M	No	223	88	-0.605381	Yes	Bile duct stone	0.9	Amidotrizoic acid	No	No	No	No	No	No	35	No	2	161	54.9
a314	78	M	No	112	90	-0.196429	Yes	Bile duct stone	1	Amidotrizoic acid	No	No	No	No	No	No	55	No	4	158.1	48.1
a315	70	M	No	75	215	1.86667	Yes	Bile duct stone	0.8	Amidotrizoic acid	No	No	No	No	No	No	110	No	6	169	65
a316	68	M	No	163	823	4.04908	Yes	Bile duct stone	0.8	Amidotrizoic acid	No	No	No	No	No	No	40	Yes	8	169	52
a317	68	M	No	96	350	2.64583	Yes	Bile duct stone	0.1	Amidotrizoic acid	No	No	No	No	No	No	70	Yes	21	169	52
a318	85	M	No	57	52	-0.0877193	Yes	Bile duct stone	0.5	Amidotrizoic acid	No	No	No	No	No	No	30	No	30	163	52
a319	76	M	No	56	67	0.196429	Yes	Bile duct stone	0.7	Amidotrizoic acid	No	No	No	No	No	No	43	No	32	Not available	52.65
a32	82	M	No	58	128	1.2069	No	Bile duct cancer	2.3	Amidotrizoic acid	Yes	No	No	No	Yes	EBD	108	No	30	157	55
a320	78	F	No	97	108	0.113402	No	Bile duct stone	1.1	Amidotrizoic acid	No	Yes	No	No	No	No	41	No	17	151	44
a321	63	F	No	105	139	0.32381	No	Bile duct stone	0.9	Amidotrizoic acid	No	No	Yes	No	No	No	20	No	3	Not available	Not available
a322	76	F	No	109	130	0.192661	No	Bile duct stone	0.6	Amidotrizoic acid	No	No	No	No	No	No	12	No	8	149	56
a323	85	F	No	72	63	-0.125	No	Bile duct stone	1.1	Amidotrizoic acid	No	No	No	No	No	No	10	No	19	150	36
a324	77	M	No	80	66	-0.175	No	Bile duct stone	0.8	Amidotrizoic acid	No	No	No	No	No	No	50	No	2	161	56.8
a325	77	M	No	70	90	0.285714	No	Bile duct stone	0.2	Amidotrizoic acid	No	No	No	No	No	No	60	No	3	161	56.8
a326	81	M	No	66	51	-0.227273	No	Bile duct stone	0.2	Amidotrizoic acid	No	No	No	No	No	No	15	No	5	152	46
a327	77	M	No	202	114	-0.435644	No	Bile duct stone	1.9	Amidotrizoic acid	No	No	No	No	No	No	60	No	6	158.1	48.1
a328	81	M	No	29	516	16.7931	Yes	Bile duct stone	4.3	Amidotrizoic acid	No	Yes	Yes	No	No	No	60	No	11	Not available	Not available
a329	88	F	No	32	233	6.28125	Yes	Bile duct stone	0.9	Amidotrizoic acid	No	No	No	No	No	No	26	No	5	Not available	Not available
a33	82	M	No	548	315	-0.425182	No	Bile duct cancer	0.7	Amidotrizoic acid	No	Yes	Yes	Yes	Yes	EBD	53	No	9	164	56
a330	68	M	No	69	69	0	Yes	Bile duct stone	0.6	Amidotrizoic acid	No	No	No	No	No	No	80	No	6	Not available	Not available
a331	77	M	No	48	170	2.54167	No	Bile duct stone	1.6	Amidotrizoic acid	No	No	No	No	No	No	20	No	4	160	64
a332	89	M	No	1497	1155	-0.228457	Yes	Bile duct stone	2.9	Amidotrizoic acid	No	No	Yes	Yes	No	No	Not available	No	24	149.3	37.85
a333	79	F	No	48	863	16.9792	No	Bile duct stone	1	Amidotrizoic acid	No	No	No	No	No	No	Not available	No	9	Not available	46.9
a334	83	M	No	36	58	0.611111	Yes	Bile duct stone	Not available	Amidotrizoic acid	No	No	No	No	No	No	60	No	6	152	46
a335	60	F	No	33	197	4.9697	No	Bile duct stone	0.9	Amidotrizoic acid	No	No	No	No	No	No	Not available	No	7	150.5	50.25
a336	88	M	No	21	44	1.09524	No	Bile duct stone	1.5	Amidotrizoic acid	No	No	Yes	No	No	No	42	No	20	168.2	57.6
a337	36	M	No	57	211	2.70175	No	Pancreaticobiliary maljunction	0.6	Amidotrizoic acid	No	No	No	No	No	No	80	No	9	168	75.5
a338	68	F	No	262	256	-0.0229008	No	Benign biliary stricture	0.5	Amidotrizoic acid	No	No	No	No	Yes	No	5	No	3	147	33
a339	75	M	No	36	207	4.75	No	Chronic pancreatitis	0.6	Amidotrizoic acid	Yes	Yes	Yes	Yes	Yes	No	21	No	4	158	57
a34	77	M	No	1407	1069	-0.240227	No	Bile duct cancer	6.8	Amidotrizoic acid	No	No	Yes	No	Yes	EBD	50	No	13	166	60
a340	61	F	No	266	33	-0.87594	No	Chronic pancreatitis	0.2	Amidotrizoic acid	No	Yes	Yes	Yes	Yes	No	24	No	18	157	42
a341	61	F	No	485	933	0.923711	No	Chronic pancreatitis	0.2	Amidotrizoic acid	No	Yes	Yes	Yes	Yes	No	21	No	24	157	42
a342	68	M	No	67	83	0.238806	No	Chronic pancreatitis	0.6	Amidotrizoic acid	No	No	Yes	Yes	Yes	No	62	No	4	166	64
a343	68	M	No	228	229	0.00438596	No	Chronic pancreatitis	0.4	Amidotrizoic acid	No	No	Yes	Yes	Yes	No	15	No	4	155	59
a344	53	M	No	100	96	-0.04	No	Chronic pancreatitis	0.6	Amidotrizoic acid	No	No	Yes	Yes	No	No	22	No	4	169	60
a345	65	F	Mild	67	1091	15.2836	No	IPMN	1.6	Amidotrizoic acid	No	Yes	Yes	Yes	Yes	No	16	No	8	156	58
a346	73	F	Mild	83	1179	13.2048	No	IPMN	0.6	Amidotrizoic acid	No	No	Yes	Yes	Yes	No	17	No	7	151	54
a347	64	F	Mild	94	725	6.71277	No	IPMN	0.4	Amidotrizoic acid	No	No	Yes	Yes	Yes	No	35	No	8	154	35
a348	54	M	Mild	35	731	19.8857	No	IPMN	0.8	Amidotrizoic acid	No	No	Yes	Yes	Yes	No	34	No	6	172	58
a349	69	M	Mild	88	1680	18.0909	No	IPMN	1	Amidotrizoic acid	No	No	Yes	Yes	Yes	No	47	No	12	173	65
a35	76	F	No	76	512	5.73684	No	Bile duct cancer	1.1	Amidotrizoic acid	No	No	No	No	Yes	EBD	30	No	14	154	50
a350	68	F	No	136	79	-0.419118	No	IPMN	0.6	Amidotrizoic acid	Yes	No	Yes	Yes	Yes	No	47	No	7	158	45
a351	81	M	No	81	214	1.64198	No	IPMN	0.8	Amidotrizoic acid	Yes	No	Yes	Yes	Yes	No	22	No	4	160	58
a352	59	F	No	117	583	3.98291	No	IPMN	0.3	Amidotrizoic acid	No	Yes	Yes	Yes	Yes	No	25	No	2	145	39
a353	78	F	No	91	275	2.02198	No	IPMN	0.4	Amidotrizoic acid	No	Yes	Yes	Yes	Yes	No	23	No	4	151	50
a354	70	F	No	94	126	0.340426	No	IPMN	0.5	Amidotrizoic acid	No	Yes	Yes	Yes	Yes	No	27	No	6	156	40
a355	71	F	No	68	531	6.80882	No	IPMN	0.8	Amidotrizoic acid	No	Yes	Yes	Yes	Yes	No	25	No	12	162	43
a356	80	F	No	137	281	1.05109	No	IPMN	0.6	Amidotrizoic acid	No	No	Yes	Yes	Yes	No	9	No	3	139	51
a357	64	F	No	39	368	8.4359	No	IPMN	0.7	Amidotrizoic acid	No	No	Yes	Yes	Yes	No	51	No	3	141	41
a358	71	F	No	185	2135	10.5405	No	IPMN	1	Amidotrizoic acid	No	No	Yes	Yes	Yes	No	38	Yes	6	140	51
a359	39	M	No	63	126	1	No	IPMN	0.9	Amidotrizoic acid	No	No	Yes	Yes	Yes	No	8	No	2	170	69
a36	79	M	No	56	44	-0.214286	No	Bile duct cancer	1.5	Amidotrizoic acid	No	No	No	No	Yes	EBD	21	No	4	160	60
a360	40	M	No	82	94	0.146341	No	IPMN	0.9	Amidotrizoic acid	No	No	Yes	Yes	Yes	No	15	No	2	170	69
a361	69	M	No	68	71	0.0441176	No	IPMN	0.9	Amidotrizoic acid	No	No	Yes	Yes	Yes	No	30	No	2	161	49
a362	69	M	No	69	99	0.434783	No	IPMN	0.7	Amidotrizoic acid	No	No	Yes	Yes	Yes	No	47	No	2	160	73
a363	74	M	No	132	388	1.93939	No	IPMN	1	Amidotrizoic acid	No	No	Yes	Yes	Yes	No	19	No	4	161	60
a364	79	M	No	109	122	0.119266	No	IPMN	0.7	Amidotrizoic acid	No	No	Yes	Yes	Yes	No	6	No	4	160	65
a365	67	M	No	62	94	0.516129	No	IPMN	0.9	Amidotrizoic acid	No	No	Yes	Yes	Yes	No	45	No	7	171	60
a366	79	M	No	374	1382	2.69519	No	IPMN	0.6	Amidotrizoic acid	No	No	Yes	Yes	Yes	No	8	No	11	157	63
a367	67	M	No	44	171	2.88636	No	IPMN	0.6	Amidotrizoic acid	No	No	Yes	No	Yes	No	75	Yes	9	181.5	62.25
a368	68	M	No	136	221	0.625	No	IPMN	0.7	Amidotrizoic acid	No	No	No	No	Yes	No	22	No	6	161	52
a369	74	F	Mild	67	498	6.43284	No	Pancreatic cancer	0.6	Amidotrizoic acid	Yes	Yes	Yes	Yes	Yes	No	51	No	13	151	55
a37	62	M	No	30	25	-0.166667	No	Bile duct cancer	8.6	Amidotrizoic acid	No	No	No	No	Yes	EBD	14	No	4	174	55
a370	71	F	Mild	51	358	6.01961	No	Pancreatic cancer	0.5	Amidotrizoic acid	No	Yes	Yes	Yes	Yes	No	62	No	13	146	45
a371	64	F	Mild	444	3169	6.13739	No	Pancreatic cancer	0.5	Amidotrizoic acid	No	No	Yes	Yes	Yes	No	61	No	16	150	44
a372	64	M	Mild	95	535	4.63158	No	Pancreatic cancer	0.8	Amidotrizoic acid	No	No	Yes	Yes	Yes	No	27	No	7	180	64
a373	52	F	Moderate	35	636	17.1714	No	Pancreatic cancer	0.7	Amidotrizoic acid	No	No	Yes	Yes	Yes	No	44	Yes	15	154	74
a374	78	M	Moderate	93	842	8.05376	No	Pancreatic cancer	0.8	Amidotrizoic acid	No	No	Yes	Yes	Yes	No	34	No	13	151	50
a375	75	F	No	117	387	2.30769	No	Pancreatic cancer	0.5	Amidotrizoic acid	Yes	Yes	Yes	Yes	Yes	No	80	No	5	148	59
a376	66	M	No	178	65	-0.634831	No	Pancreatic cancer	0.6	Amidotrizoic acid	Yes	Yes	Yes	Yes	Yes	No	25	No	4	161	63
a377	64	F	No	55	394	6.16364	No	Pancreatic cancer	1.1	Amidotrizoic acid	Yes	No	Yes	No	Yes	No	74	No	9	151	44
a378	43	F	No	78	229	1.9359	No	Pancreatic cancer	0.5	Amidotrizoic acid	No	Yes	Yes	Yes	Yes	No	31	No	2	168	93
a379	69	F	No	90	339	2.76667	No	Pancreatic cancer	1.3	Amidotrizoic acid	No	Yes	Yes	Yes	Yes	No	20	No	4	150	46
a38	87	M	No	98	141	0.438776	No	Bile duct cancer	6	Amidotrizoic acid	No	No	No	No	Yes	EBD	8	No	5	161	35
a380	65	M	No	97	257	1.64948	No	Pancreatic cancer	0.5	Amidotrizoic acid	No	Yes	Yes	Yes	Yes	No	5	No	36	172	78
a381	64	F	No	458	1142	1.49345	No	Pancreatic cancer	0.6	Amidotrizoic acid	No	No	Yes	Yes	Yes	No	15	No	4	150	44
a382	60	F	No	104	116	0.115385	No	Pancreatic cancer	0.6	Amidotrizoic acid	No	No	Yes	Yes	Yes	No	26	No	11	161	60
a383	64	F	No	220	305	0.386364	No	Pancreatic cancer	0.9	Amidotrizoic acid	No	No	Yes	Yes	Yes	No	59	No	22	154	50
a384	49	M	No	83	269	2.24096	No	Pancreatic cancer	0.7	Amidotrizoic acid	No	No	Yes	Yes	Yes	No	16	No	3	161	53
a385	73	M	No	105	447	3.25714	No	Pancreatic cancer	0.5	Amidotrizoic acid	No	No	Yes	Yes	Yes	No	45	No	4	169	45
a386	65	M	No	124	148	0.193548	No	Pancreatic cancer	0.9	Amidotrizoic acid	No	No	Yes	Yes	Yes	No	34	No	5	177	69
a387	61	M	No	71	520	6.32394	No	Pancreatic cancer	0.5	Amidotrizoic acid	No	No	Yes	Yes	Yes	No	25	No	5	162	72
a388	64	M	No	103	82	-0.203883	No	Pancreatic cancer	0.8	Amidotrizoic acid	No	No	Yes	Yes	Yes	No	5	No	6	172	78
a389	70	M	No	51	35	-0.313725	No	Pancreatic cancer	0.9	Amidotrizoic acid	No	No	Yes	Yes	Yes	No	24	No	18	168	62
a39	65	M	No	63	185	1.93651	No	Bile duct cancer	5.8	Amidotrizoic acid	No	No	No	No	Yes	EBD	21	No	7	162	55
a390	68	M	No	79	149	0.886076	No	Pancreatic cancer	0.6	Amidotrizoic acid	No	No	Yes	Yes	Yes	No	24	No	29	160	49
a391	64	M	No	85	185	1.17647	No	Pancreatic cancer	10.7	Amidotrizoic acid	No	No	Yes	Yes	Yes	No	9	No	31	176	67
a392	63	M	No	115	88	-0.234783	No	Pancreatic cancer	14.2	Amidotrizoic acid	No	No	Yes	Yes	Yes	No	41	No	46	165	45
a393	71	F	No	177	133	-0.248588	No	Pancreatic cancer	0.8	Amidotrizoic acid	No	No	Yes	No	Yes	No	44	No	2	156.9	44.1
a394	64	F	No	98	738	6.53061	No	Pancreatic cancer	0.7	Amidotrizoic acid	No	No	Yes	No	Yes	No	48	No	7	155.5	46.75
a395	78	M	No	46	29	-0.369565	No	Pancreatic cancer	8.1	Amidotrizoic acid	No	No	Yes	No	Yes	No	74	No	3	174	55
a396	71	M	No	65	104	0.6	No	Pancreatic cancer	1	Amidotrizoic acid	No	No	Yes	No	Yes	No	16	No	5	165	71
a397	69	M	No	51	185	2.62745	No	Pancreatic cancer	0.3	Amidotrizoic acid	No	No	No	No	Yes	No	90	No	3	162	47
a398	52	M	No	35	28	-0.2	No	Pancreatic cancer	0.5	Amidotrizoic acid	No	No	No	No	Yes	No	20	No	4	171	54
a399	66	F	No	38	228	5	No	Pancreatic cancer	1	Amidotrizoic acid	No	Yes	Yes	Yes	No	No	36	No	30	158	48
a4	97	F	No	262	321	0.225191	Yes	Bile duct stone	4.2	Amidotrizoic acid	No	No	No	No	Yes	EBD	13	No	8	Not available	Not available
a40	77	M	No	71	148	1.08451	No	Bile duct cancer	2.4	Amidotrizoic acid	No	No	No	No	Yes	EBD	41	No	9	162	75
a400	80	F	No	58	273	3.7069	No	Pancreatic cancer	0.7	Amidotrizoic acid	No	No	No	No	Yes	No	Not available	No	11	147	34
a401	65	M	Severe	59	1969	32.3729	No	Bile duct cancer	0.7	Amidotrizoic acid	No	No	Yes	No	Yes	No	78	No	28	151	60
a402	46	F	No	69	315	3.56522	No	Bile duct cancer	0.7	Amidotrizoic acid	No	No	Yes	Yes	Yes	No	56	No	12	160	81
a403	72	M	No	84	1703	19.2738	No	Bile duct cancer	6.9	Amidotrizoic acid	No	No	Yes	No	Yes	No	39	No	14	160	50
a404	73	F	No	49	77	0.571429	No	Bile duct cancer	0.8	Amidotrizoic acid	No	No	No	No	Yes	No	21	No	6	148	54
a405	57	M	No	68	64	-0.0588235	No	Bile duct cancer	0.9	Amidotrizoic acid	No	No	No	No	Yes	No	16	No	6	166	72
a406	70	M	No	68	174	1.55882	No	Bile duct cancer	1.2	Amidotrizoic acid	No	No	No	No	Yes	No	29	No	7	169	71
a407	89	M	No	37	40	0.0810811	No	Bile duct cancer	22.5	Amidotrizoic acid	No	No	No	No	Yes	No	67	No	10	156	54
a408	67	M	No	52	51	-0.0192308	No	Bile duct cancer	2.6	Amidotrizoic acid	No	No	No	No	Yes	No	14	No	14	160	50
a409	75	F	No	78	576	6.38462	No	Bile duct cancer	0.5	Amidotrizoic acid	No	No	Yes	Yes	No	No	40	No	7	148	44
a41	62	M	No	40	48	0.2	No	Bile duct cancer	10.6	Amidotrizoic acid	No	No	No	No	Yes	EBD	32	No	10	174	55
a410	71	M	No	83	209	1.51807	No	Malignant biliary stricture	4	Amidotrizoic acid	No	No	No	No	Yes	No	82	No	4	163	53.2
a411	75	M	No	47	46	-0.0212766	No	Malignant biliary stricture	4.1	Amidotrizoic acid	No	No	No	No	Yes	No	100	No	9	158	50
a412	75	M	No	97	138	0.42268	No	Malignant biliary stricture	7.3	Amidotrizoic acid	No	No	No	No	Yes	No	15	No	23	158	50
a413	75	M	No	73	209	1.86301	No	Malignant biliary stricture	3.8	Amidotrizoic acid	No	No	No	No	Yes	No	87	No	49	158	50
a414	46	M	No	49	33	-0.326531	No	Malignant biliary stricture	7.3	Amidotrizoic acid	No	No	No	No	No	No	11	No	17	167	87
a415	63	M	No	111	230	1.07207	No	Metallic stent occlusion	0.3	Amidotrizoic acid	No	Yes	Yes	Yes	Yes	No	17	No	9	168	70
a416	63	M	No	106	314	1.96226	No	Metallic stent occlusion	0.4	Amidotrizoic acid	No	Yes	Yes	Yes	Yes	No	19	No	24	168	70
a417	85	F	Severe	113	2242	18.8407	No	Pancreaticobiliary maljunction	0.6	Amidotrizoic acid	No	No	Yes	Yes	Yes	No	36	No	14	150	52
a418	35	F	Moderate	63	438	5.95238	No	Bile duct stone	0.7	Amidotrizoic acid	Yes	Yes	Yes	Yes	Yes	No	17	No	14	171	84
a419	52	F	Moderate	80	1357	15.9625	No	Bile duct stone	0.9	Amidotrizoic acid	Yes	No	Yes	No	Yes	No	40	No	26	165	51
a42	62	M	No	123	121	-0.0162602	No	Bile duct cancer	2.6	Amidotrizoic acid	No	No	No	No	Yes	EBD	42	No	10	170	57
a420	73	F	Moderate	180	1971	9.95	No	Pancreaticobiliary maljunction	0.9	Amidotrizoic acid	No	No	Yes	No	Yes	No	73	No	16	151	49
a421	76	F	No	90	168	0.866667	No	Pancreaticobiliary maljunction	0.6	Amidotrizoic acid	Yes	No	Yes	No	Yes	No	60	No	4	149.4	52.4
a422	87	M	No	71	154	1.16901	No	Pancreaticobiliary maljunction	1.1	Amidotrizoic acid	No	No	Yes	Yes	Yes	No	58	No	30	152	40
a423	46	F	No	57	86	0.508772	No	Pancreaticobiliary maljunction	0.6	Amidotrizoic acid	No	No	Yes	No	Yes	No	51	No	2	158	52
a424	90	F	No	432	119	-0.724537	No	Bile duct stone	0.3	Amidotrizoic acid	No	No	Yes	No	Yes	No	21	No	11	136	45
a425	82	M	No	125	86	-0.312	No	Bile duct stone	0.8	Amidotrizoic acid	No	No	Yes	No	Yes	No	10	No	3	151	53
a426	48	M	No	87	712	7.18391	No	Pancreaticobiliary maljunction	0.5	Amidotrizoic acid	No	No	Yes	No	Yes	No	40	No	5	Not available	75.4
a427	59	M	No	82	89	0.0853659	No	Pancreaticobiliary maljunction	0.7	Amidotrizoic acid	No	No	Yes	No	Yes	No	39	No	7	158	60
a428	62	F	No	43	45	0.0465116	No	Bile duct stone	0.7	Amidotrizoic acid	No	No	No	No	Yes	No	87	No	9	151.1	49.95
a429	47	F	No	66	118	0.787879	No	Bile duct stone	1.2	Amidotrizoic acid	No	No	No	No	Yes	No	22	No	18	Not available	Not available
a43	71	M	No	240	81	-0.6625	No	Bile duct cancer	3.7	Amidotrizoic acid	No	No	No	No	Yes	EBD	16	No	16	170	60
a430	77	M	No	118	96	-0.186441	No	Bile duct stone	1	Amidotrizoic acid	No	No	No	No	Yes	No	45	No	8	Not available	Not available
a431	57	M	No	77	79	0.025974	No	Bile duct stone	0.6	Amidotrizoic acid	No	No	Yes	Yes	No	No	22	No	25	163	59
a432	69	M	No	89	78	-0.123596	No	Pancreaticobiliary maljunction	1.4	Amidotrizoic acid	No	No	No	No	No	No	10	No	4	Not available	Not available
a44	82	M	No	39	45	0.153846	No	Bile duct cancer	18.4	Amidotrizoic acid	No	No	No	No	Yes	EBD	58	No	68	157	55
a45	87	F	No	62	41	-0.33871	No	Bile duct cancer	1.4	Amidotrizoic acid	No	No	No	No	No	EBD	18	No	5	151	41
a46	65	M	No	38	31	-0.184211	No	Malignant biliary stricture	1.3	Amidotrizoic acid	No	No	No	No	Yes	EBD	8	No	4	156	42
a47	67	M	No	53	38	-0.283019	No	Malignant biliary stricture	12.7	Amidotrizoic acid	No	No	No	No	Yes	EBD	25	No	42	165	57
a48	46	M	No	37	49	0.324324	No	Malignant biliary stricture	5	Amidotrizoic acid	No	No	No	No	No	EBD	32	No	23	167	87
a49	64	F	No	136	1692	11.4412	No	Pancreaticobiliary maljunction	0.9	Amidotrizoic acid	No	No	Yes	No	Yes	EBD	37	No	33	150	43
a5	78	F	No	86	319	2.7093	No	Bile duct stone	2.5	Amidotrizoic acid	No	No	Yes	Yes	Yes	EBD	67	No	9	147	48
a50	54	F	No	105	3941	36.5333	No	Pancreaticobiliary maljunction	1	Amidotrizoic acid	No	No	No	No	Yes	EBD	105	No	29	148	33
a51	54	F	No	108	446	3.12963	No	Pancreaticobiliary maljunction	0.6	Amidotrizoic acid	No	No	No	No	Yes	EBD	18	No	42	148	33
a52	79	F	Mild	78	1294	15.5897	No	Bile duct stone	6.2	Amidotrizoic acid	No	No	No	No	No	EBD	Not available	No	11	Not available	46.3
a53	78	F	Moderate	96	2475	24.7812	No	Bile duct stone	0.6	Amidotrizoic acid	Yes	No	Yes	No	Yes	EBD	33	No	9	144	47
a54	47	F	No	48	43	-0.104167	Yes	Bile duct stone	1.7	Amidotrizoic acid	Yes	No	Yes	No	No	EBD	31	Yes	10	Not available	Not available
a55	74	M	No	88	235	1.67045	Yes	Bile duct stone	1	Amidotrizoic acid	Yes	No	No	No	No	EBD	147	No	21	166.9	37.9
a56	88	F	No	32	76	1.375	Yes	Bile duct stone	2.9	Amidotrizoic acid	No	No	Yes	No	Yes	EBD	15	No	10	Not available	Not available
a57	77	M	No	46	58	0.26087	Yes	Bile duct stone	4.1	Amidotrizoic acid	No	No	No	No	Yes	EBD	40	No	7	160	64
a58	81	M	No	30	67	1.23333	No	Bile duct stone	1.1	Amidotrizoic acid	No	No	Yes	Yes	Yes	EBD	51	No	8	166	48
a59	75	M	No	45	51	0.133333	No	Bile duct stone	3.9	Amidotrizoic acid	No	No	Yes	No	Yes	EBD	14	No	9	168	72
a6	83	F	No	97	114	0.175258	No	Bile duct stone	0.5	Amidotrizoic acid	No	No	No	No	Yes	EBD	21	No	2	152	39
a60	89	F	No	986	1812	0.837728	No	Bile duct stone	3.4	Amidotrizoic acid	No	No	No	No	Yes	EBD	35	Yes	19	153	43
a61	69	M	No	41	86	1.09756	No	Bile duct stone	10	Amidotrizoic acid	No	No	No	No	Yes	EBD	30	No	7	164	67
a62	67	M	No	72	91	0.263889	No	Bile duct stone	0.8	Amidotrizoic acid	No	No	No	No	Yes	EBD	9	No	10	167	62
a63	69	M	No	109	60	-0.449541	No	Bile duct stone	0.4	Amidotrizoic acid	No	No	No	No	Yes	EBD	22	No	30	150	49
a64	77	F	No	101	361	2.57426	Yes	Bile duct stone	1.5	Amidotrizoic acid	No	No	Yes	Yes	No	EBD	50	No	18	159	41
a65	76	M	No	128	157	0.226562	Yes	Bile duct stone	1.1	Amidotrizoic acid	No	No	Yes	No	No	EBD	84	No	6	158.1	48.1
a66	52	M	No	63	352	4.5873	Yes	Bile duct stone	0.8	Amidotrizoic acid	No	No	Yes	No	No	EBD	68	No	7	169	51
a67	52	M	No	88	96	0.0909091	Yes	Bile duct stone	6.7	Amidotrizoic acid	No	No	No	No	No	EBD	56	No	6	Not available	Not available
a68	71	M	No	118	82	-0.305085	Yes	Bile duct stone	0.5	Amidotrizoic acid	No	No	No	No	No	EBD	36	No	7	152	50
a69	69	M	No	46	48	0.0434783	Yes	Bile duct stone	2.2	Amidotrizoic acid	No	No	No	No	No	EBD	37	No	9	Not available	Not available
a7	63	M	No	705	148	-0.790071	No	Bile duct stone	5.3	Amidotrizoic acid	No	No	No	No	Yes	EBD	82	No	9	168.9	55.8
a70	82	M	No	57	46	-0.192982	Yes	Bile duct stone	5.9	Amidotrizoic acid	No	No	No	No	No	EBD	20	No	14	Not available	Not available
a71	48	M	No	967	267	-0.723888	Yes	Bile duct stone	2.4	Amidotrizoic acid	No	No	No	No	No	EBD	28	No	35	Not available	Not available
a72	74	M	No	69	88	0.275362	Yes	Bile duct stone	0.7	Amidotrizoic acid	No	No	No	No	No	EBD	35	No	23	166.9	37.9
a73	78	F	No	969	497	-0.4871	No	Bile duct stone	4.3	Amidotrizoic acid	No	Yes	Yes	Yes	No	EBD	46	No	23	151	44
a74	83	F	No	67	638	8.52239	No	Bile duct stone	0.4	Amidotrizoic acid	No	No	Yes	Yes	No	EBD	106	No	23	Not available	Not available
a75	80	M	No	102	349	2.42157	No	Bile duct stone	0.5	Amidotrizoic acid	No	No	No	No	No	EBD	75	No	11	161	54.9
a76	69	M	No	50	44	-0.12	Yes	Bile duct stone	1.8	Amidotrizoic acid	No	No	Yes	Yes	No	EBD	55	No	12	Not available	Not available
a77	80	M	No	349	223	-0.361032	Yes	Bile duct stone	0.8	Amidotrizoic acid	No	No	No	No	No	EBD	107	No	6	161	54.9
a78	52	M	No	62	210	2.3871	Yes	Bile duct stone	9.7	Amidotrizoic acid	No	No	No	No	No	EBD	26	No	8	Not available	Not available
a79	71	M	No	79	81	0.0253165	No	Bile duct stone	4.2	Amidotrizoic acid	No	No	Yes	Yes	No	EBD	50	No	6	149.2	45.2
a8	87	F	No	191	702	2.67539	Yes	Bile duct stone	1.1	Amidotrizoic acid	No	No	Yes	No	No	EBD	70	No	24	Not available	Not available
a80	57	F	No	168	188	0.119048	No	Bile duct stone	1.8	Amidotrizoic acid	No	No	No	No	No	EBD	Not available	No	9	Not available	42.6
a81	75	M	No	41	95	1.31707	No	Bile duct stone	3.2	Amidotrizoic acid	No	No	No	No	No	EBD	Not available	No	12	153.3	65.1
a82	62	F	No	43	45	0.0465116	No	Bile duct stone	0.7	Amidotrizoic acid	No	No	No	No	Yes	EBD	43	No	9	151	53
a83	74	M	No	63	529	7.39683	No	IPMN	12.9	Amidotrizoic acid	No	No	Yes	Yes	Yes	EBD	67	No	29	153	47
a84	51	F	Mild	102	2528	23.7843	No	Pancreatic cancer	0.8	Amidotrizoic acid	Yes	No	Yes	Yes	Yes	EBD	39	No	18	143	32
a85	79	F	Mild	58	897	14.4655	No	Pancreatic cancer	11.4	Amidotrizoic acid	No	No	Yes	Yes	Yes	EBD	14	No	19	149	47
a86	69	M	No	141	602	3.2695	No	Pancreatic cancer	14.2	Amidotrizoic acid	No	Yes	Yes	Yes	Yes	EBD	82	No	14	166	55
a87	73	M	No	19	10	-0.473684	No	Pancreatic cancer	0.6	Amidotrizoic acid	No	Yes	No	No	Yes	EBD	9	No	36	148	41
a88	78	F	No	83	114	0.373494	No	Pancreatic cancer	13.9	Amidotrizoic acid	No	No	Yes	No	Yes	EBD	11	No	17	146	40
a89	72	M	No	67	68	0.0149254	No	Pancreatic cancer	23	Amidotrizoic acid	No	No	Yes	No	Yes	EBD	18	No	22	148	39
a9	90	F	No	48	275	4.72917	Yes	Bile duct stone	4.7	Amidotrizoic acid	No	No	No	No	No	EBD	20	No	15	Not available	45
a90	77	M	No	61	497	7.14754	No	Pancreatic cancer	6.5	Amidotrizoic acid	No	No	Yes	No	Yes	EBD	60	No	47	165	45
a91	66	F	No	76	48	-0.368421	No	Pancreatic cancer	6.9	Amidotrizoic acid	No	No	No	No	Yes	EBD	63	No	46	159	43
a92	73	M	No	27	96	2.55556	No	Pancreatic cancer	2.6	Amidotrizoic acid	No	No	No	No	Yes	EBD	29	No	2	169	64
a93	45	M	No	27	19	-0.296296	No	Pancreatic cancer	8	Amidotrizoic acid	No	No	No	No	Yes	EBD	13	No	12	175	71
a94	79	F	No	58	98	0.689655	No	Pancreatic cancer	1.9	Amidotrizoic acid	No	No	No	No	No	EBD	58	No	46	141	48
a95	85	F	No	45	806	16.9111	No	Pancreatic cancer	1.3	Amidotrizoic acid	No	No	No	No	No	EBD	87	No	19	146	39
a96	62	M	Mild	42	977	22.2619	No	Bile duct cancer	11.6	Amidotrizoic acid	No	Yes	No	No	Yes	EBD	50	No	140	165	67
a97	77	M	Mild	59	816	12.8305	No	Bile duct cancer	1	Amidotrizoic acid	No	No	Yes	No	Yes	EBD	69	No	20	160	60
a98	85	F	Mild	72	1113	14.4583	No	Bile duct cancer	3.9	Amidotrizoic acid	No	No	Yes	Yes	No	EBD	93	No	19	151	41
a99	71	M	Moderate	109	399	2.66055	No	Bile duct cancer	0.6	Amidotrizoic acid	No	No	Yes	Yes	Yes	EBD	80	No	20	158	60
b1	73	M	Mild	158	2386	14.1013	No	Bile duct stone	0.7	Iodixanol	Yes	No	No	No	No	EBD	75	Yes	37	169	52
b10	50	F	Moderate	54	3108	56.5556	Yes	Bile duct stone	0.7	Iodixanol	Yes	No	Yes	Yes	No	No	27	No	10	164	59
b100	87	M	No PEP	64	48	-0.25	No	Bile duct stone	5.6	Iodixanol	NO	No	No	No	Yes	EBD	19	No	7	158	48
b101	89	M	No PEP	85	82	-0.0352941	Yes	Bile duct stone	2.7	Iodixanol	NO	No	No	No	Yes	EBD	13	No	7	not available	37.4
b102	52	M	No PEP	38	56	0.473684	No	Bile duct stone	5.3	Iodixanol	NO	No	No	No	Yes	EBD	8	No	9	180	112
b103	84	M	No PEP	87	122	0.402299	Yes	Bile duct stone	2.7	Iodixanol	NO	No	No	No	Yes	EBD	23	No	9	not available	not available
b104	83	M	No PEP	65	56	-0.138462	No	Bile duct stone	7.4	Iodixanol	NO	No	No	No	Yes	EBD	10	No	9	159	47
b105	71	M	No PEP	57	66	0.157895	Yes	Bile duct stone	2.1	Iodixanol	NO	No	No	No	Yes	EBD	21	No	10	176	55
b106	52	M	No PEP	27	23	-0.148148	No	Bile duct stone	7.8	Iodixanol	NO	No	No	No	Yes	EBD	10	No	11	180	112
b107	75	M	No PEP	46	52	0.130435	No	Bile duct stone	4.5	Iodixanol	NO	No	No	No	Yes	EBD	23	No	12	161	51
b108	87	M	No PEP	39	651	15.6923	No	Bile duct stone	1.9	Iodixanol	NO	No	No	No	Yes	EBD	12	No	22	158	48
b109	78	F	No PEP	178	134	-0.247191	No	Bile duct stone	0.9	Iodixanol	Yes	No	No	No	Yes	EBD	35	No	2	147	48
b11	84	F	Moderate	61	2033	32.3279	Yes	Bile duct stone	0.9	Iodixanol	Yes	No	Yes	Yes	No	No	114	Yes	9	149	58
b110	78	F	No PEP	75	62	-0.173333	No	Bile duct stone	1.4	Iodixanol	Yes	No	No	No	Yes	EBD	22	No	3	147	48
b111	78	F	No PEP	75	62	-0.173333	No	Bile duct stone	1.4	Iodixanol	Yes	No	No	No	Yes	EBD	22	No	3	147	48
b112	15	F	No PEP	98	856	7.73469	Yes	Bile duct stone	1.9	Iodixanol	Yes	Yes	Yes	Yes	No	No	75	No	5	160	44
b113	67	M	No PEP	129	300	1.32558	Yes	Bile duct stone	0.5	Iodixanol	NO	Yes	Yes	Yes	No	No	15	No	9	169	63
b114	70	M	No PEP	162	128	-0.209877	Yes	Bile duct stone	0.8	Iodixanol	NO	No	Yes	No	No	No	26	No	5	159	65
b115	46	M	No PEP	53	354	5.67925	Yes	Bile duct stone	1	Iodixanol	Yes	No	Yes	No	No	No	21	No	14	171	74
b116	29	F	No PEP	68	224	2.29412	Yes	Bile duct stone	0.8	Iodixanol	Yes	No	No	No	No	No	65	No	4	156	52
b117	77	F	No PEP	87	228	1.62069	Yes	Bile duct stone	0.3	Iodixanol	Yes	Yes	Yes	Yes	No	No	80	No	11	147	46
b118	64	M	No PEP	112	119	0.0625	Yes	Bile duct stone	2.7	Iodixanol	NO	Yes	Yes	No	No	No	21	No	3	not available	not available
b119	82	M	No PEP	126	83	-0.34127	No	Bile duct stone	1.2	Iodixanol	NO	Yes	No	No	No	No	14	Yes	24	156	49
b12	64	F	No PEP	159	446	1.80503	Yes	Bile duct stone	0.7	Iodixanol	Yes	No	No	No	No	EBD	97	No	9	149	44
b120	77	M	No PEP	72	49	-0.319444	No	Bile duct stone	1.2	Iodixanol	NO	No	No	Yes	No	No	28	No	13	165	62
b121	82	F	No PEP	151	125	-0.172185	Yes	Bile duct stone	1	Iodixanol	NO	No	Yes	No	No	No	23	No	2	151	45
b122	61	M	No PEP	272	164	-0.397059	Yes	Bile duct stone	0.5	Iodixanol	NO	No	Yes	No	No	No	33	No	3	165	50
b123	86	M	No PEP	122	93	-0.237705	No	Bile duct stone	1.3	Iodixanol	Yes	No	Yes	No	No	No	40	No	5	154	54
b124	86	F	No PEP	61	50	-0.180328	Yes	Bile duct stone	0.7	Iodixanol	Yes	No	No	No	No	No	19	No	1	135	47
b125	77	F	No PEP	103	187	0.815534	Yes	Bile duct stone	1	Iodixanol	NO	No	No	No	No	No	35	No	3	not available	33
b126	77	F	No PEP	115	105	-0.0869565	Yes	Bile duct stone	0.4	Iodixanol	Yes	No	No	No	No	No	29	No	4	147	46
b127	80	F	No PEP	94	67	-0.287234	Yes	Bile duct stone	0.7	Iodixanol	Yes	No	No	No	No	No	48	No	5	140	63
b128	78	F	No PEP	140	143	0.0214286	Yes	Bile duct stone	1.3	Iodixanol	NO	No	No	No	No	No	44	No	7	147	64
b129	80	F	No PEP	156	327	1.09615	Yes	Bile duct stone	1.6	Iodixanol	NO	No	No	No	No	No	25	Yes	7	147	64
b13	29	F	No PEP	63	203	2.22222	Yes	Bile duct stone	0.6	Iodixanol	Yes	No	No	No	No	EBD	68	No	11	156	52
b130	81	F	No PEP	52	39	-0.25	Yes	Bile duct stone	1.5	Iodixanol	NO	No	No	No	No	No	11	Yes	11	147	64
b131	56	M	No PEP	64	63	-0.015625	Yes	Bile duct stone	0.3	Iodixanol	NO	No	No	No	No	No	9	No	3	177	77
b132	81	M	No PEP	82	81	-0.0121951	Yes	Bile duct stone	0.6	Iodixanol	NO	No	No	No	No	No	54	No	4	156	52
b133	83	M	No PEP	62	73	0.177419	Yes	Bile duct stone	3	Iodixanol	NO	No	No	No	No	No	18	No	4	160	66
b134	77	M	No PEP	158	257	0.626582	Yes	Bile duct stone	0.7	Iodixanol	NO	No	No	No	No	No	30	No	6	160	55
b135	78	M	No PEP	24	43	0.791667	Yes	Bile duct stone	1.2	Iodixanol	NO	No	No	No	No	No	33	No	35	159	54
b136	47	F	No PEP	46	186	3.04348	Yes	Bile duct stone	1.9	Iodixanol	Yes	Yes	Yes	Yes	No	No	66	No	3	158	48
b137	73	M	No PEP	225	171	-0.24	Yes	Bile duct stone	1.4	Iodixanol	NO	Yes	Yes	Yes	No	No	58	No	3	160	55
b138	66	M	No PEP	49	257	4.2449	Yes	Bile duct stone	2	Iodixanol	Yes	Yes	Yes	Yes	No	No	60	No	4	179	75
b139	81	M	No PEP	114	377	2.30702	Yes	Bile duct stone	2.9	Iodixanol	NO	Yes	Yes	Yes	No	No	75	No	6	155	56
b14	87	M	No PEP	137	170	0.240876	Yes	Bile duct stone	1.7	Iodixanol	NO	No	No	No	No	EBD	27	No	7	163	54
b140	84	F	No PEP	125	267	1.136	Yes	Bile duct stone	0.8	Iodixanol	NO	No	Yes	Yes	No	No	86	No	5	141	53
b141	86	F	No PEP	142	147	0.0352113	Yes	Bile duct stone	2.3	Iodixanol	Yes	No	Yes	Yes	No	No	73	No	9	135	47
b142	86	M	No PEP	53	48	-0.0943396	Yes	Bile duct stone	0.6	Iodixanol	Yes	No	Yes	Yes	No	No	65	No	2	159	66
b143	68	M	No PEP	72	84	0.166667	Yes	Bile duct stone	1.4	Iodixanol	NO	No	Yes	Yes	No	No	31	No	7	171	53
b144	54	M	No PEP	34	56	0.647059	Yes	Bile duct stone	0.7	Iodixanol	Yes	No	Yes	Yes	No	No	37	No	8	not available	88
b145	69	F	No PEP	543	322	-0.406998	Yes	Bile duct stone	1.2	Iodixanol	Yes	No	Yes	No	No	No	27	No	7	148	39
b146	82	F	No PEP	58	61	0.0517241	Yes	Bile duct stone	0.7	Iodixanol	Yes	No	Yes	No	No	No	37	No	8	not available	52
b147	83	F	No PEP	89	123	0.382022	Yes	Bile duct stone	1.6	Iodixanol	Yes	No	Yes	No	No	No	33	No	19	134	52
b148	70	M	No PEP	54	77	0.425926	Yes	Bile duct stone	1.3	Iodixanol	Yes	No	Yes	No	No	No	27	No	3	not available	not available
b149	42	M	No PEP	27	65	1.40741	Yes	Bile duct stone	0.7	Iodixanol	Yes	No	Yes	No	No	No	28	No	3	178	82
b15	84	M	No PEP	136	211	0.551471	Yes	Bile duct stone	1	Iodixanol	Yes	No	No	No	No	EBD	135	No	9	not available	not available
b150	81	M	No PEP	78	79	0.0128205	Yes	Bile duct stone	1.9	Iodixanol	NO	No	Yes	No	No	No	35	No	4	162	52
b151	69	M	No PEP	82	121	0.47561	Yes	Bile duct stone	3.6	Iodixanol	Yes	No	Yes	No	No	No	34	No	4	166	55
b152	84	M	No PEP	31	53	0.709677	Yes	Bile duct stone	1.5	Iodixanol	NO	No	Yes	No	No	No	41	No	5	not available	not available
b153	76	M	No PEP	196	111	-0.433673	Yes	Bile duct stone	0.5	Iodixanol	NO	No	Yes	No	No	No	16	No	5	164	52
b154	66	M	No PEP	107	131	0.224299	Yes	Bile duct stone	0.9	Iodixanol	NO	No	Yes	No	No	No	46	No	6	156	54
b155	85	M	No PEP	59	103	0.745763	Yes	Bile duct stone	0.3	Iodixanol	NO	No	Yes	No	No	No	50	No	7	135	33
b156	61	M	No PEP	205	272	0.326829	Yes	Bile duct stone	0.4	Iodixanol	NO	No	Yes	No	No	No	97	No	8	165	50
b157	82	M	No PEP	110	1482	12.4727	Yes	Bile duct stone	0.4	Iodixanol	Yes	No	Yes	No	No	No	50	No	10	152	50
b158	77	M	No PEP	231	306	0.324675	Yes	Bile duct stone	0.8	Iodixanol	NO	No	Yes	No	No	No	33	No	12	160	55
b159	76	F	No PEP	107	98	-0.0841121	Yes	Bile duct stone	0.9	Iodixanol	NO	No	No	No	No	No	42	No	2	150	59
b16	86	M	No PEP	3471	668	-0.807548	Yes	Bile duct stone	5.7	Iodixanol	NO	Yes	Yes	Yes	No	EBD	18	No	9	not available	not available
b160	77	F	No PEP	88	79	-0.102273	Yes	Bile duct stone	0.7	Iodixanol	Yes	No	No	No	No	No	33	No	3	149	56
b161	85	F	No PEP	142	46	-0.676056	Yes	Bile duct stone	3.8	Iodixanol	Yes	No	No	No	No	No	27	No	3	144	51
b162	82	F	No PEP	89	139	0.561798	Yes	Bile duct stone	1.5	Iodixanol	Yes	No	No	No	No	No	93	No	6	144.7	45
b163	86	F	No PEP	335	99	-0.704478	Yes	Bile duct stone	3.9	Iodixanol	NO	No	No	No	No	No	47	No	8	135	40
b164	79	F	No PEP	47	83	0.765957	Yes	Bile duct stone	0.8	Iodixanol	NO	No	No	No	No	No	49	Yes	9	147	64
b165	76	F	No PEP	94	96	0.0212766	Yes	Bile duct stone	0.4	Iodixanol	Yes	No	No	No	No	No	19	No	39	160	40
b166	80	M	No PEP	49	40	-0.183673	Yes	Bile duct stone	1	Iodixanol	Yes	No	No	No	No	No	38	No	1	171	72
b167	45	M	No PEP	86	71	-0.174419	Yes	Bile duct stone	4.3	Iodixanol	NO	No	No	No	No	No	25	No	1	174	75
b168	57	M	No PEP	64	110	0.71875	Yes	Bile duct stone	5.3	Iodixanol	Yes	No	No	No	No	No	31	No	4	not available	55
b169	54	M	No PEP	251	123	-0.50996	Yes	Bile duct stone	6.5	Iodixanol	Yes	No	No	No	No	No	13	No	4	165	56
b17	82	M	No PEP	42	65	0.547619	No	Bile duct stone	2.7	Iodixanol	NO	Yes	Yes	No	No	EBD	14	Yes	23	156	49
b170	61	M	No PEP	42	85	1.02381	Yes	Bile duct stone	0.6	Iodixanol	Yes	No	No	No	No	No	17	No	4	163	50
b171	84	M	No PEP	211	278	0.317536	Yes	Bile duct stone	1.2	Iodixanol	Yes	No	No	No	No	No	55	No	4	not available	not available
b172	67	M	No PEP	77	88	0.142857	Yes	Bile duct stone	1	Iodixanol	NO	No	No	No	No	No	29	Yes	5	158	41
b173	86	M	No PEP	87	91	0.045977	Yes	Bile duct stone	2.2	Iodixanol	Yes	No	No	No	No	No	58	No	5	154	54
b174	83	M	No PEP	62	70	0.129032	Yes	Bile duct stone	4.8	Iodixanol	NO	No	No	No	No	No	21	No	5	159	47
b175	54	M	No PEP	55	65	0.181818	Yes	Bile duct stone	0.9	Iodixanol	NO	No	No	No	No	No	24	No	6	162	61
b176	56	M	No PEP	146	148	0.0136986	Yes	Bile duct stone	5.1	Iodixanol	Yes	No	No	No	No	No	15	No	7	179	71
b177	84	M	No PEP	150	317	1.11333	Yes	Bile duct stone	0.8	Iodixanol	NO	No	No	No	No	No	23	No	9	163	38
b178	72	M	No PEP	8350	3843	-0.53976	No	Bile duct stone	0.3	Iodixanol	NO	No	No	No	No	No	21	No	10	163	45
b179	82	M	No PEP	23	50	1.17391	No	Bile duct stone	0.9	Iodixanol	Yes	No	No	No	No	No	90	No	12	not available	not available
b18	82	M	No PEP	174	58	-0.666667	No	Bile duct stone	2.1	Iodixanol	NO	Yes	No	No	No	EBD	24	Yes	32	156	49
b180	67	M	No PEP	81	99	0.222222	Yes	Bile duct stone	0.2	Iodixanol	NO	No	No	No	No	No	27	No	18	164	41
b181	78	M	No PEP	38	48	0.263158	Yes	Bile duct stone	1.4	Iodixanol	NO	No	No	No	No	No	34	No	43	159	54
b182	69	F	No PEP	73	487	5.67123	No	Bile duct stone	2.4	Iodixanol	Yes	Yes	Yes	Yes	Yes	No	34	No	8	170	62
b183	85	F	No PEP	38	214	4.63158	Yes	Bile duct stone	4.5	Iodixanol	Yes	Yes	Yes	Yes	Yes	No	53	No	11	135	47
b184	83	F	No PEP	1040	769	-0.260577	No	Bile duct stone	1.5	Iodixanol	NO	Yes	Yes	Yes	Yes	No	34	No	20	155	40
b185	73	M	No PEP	135	225	0.666667	No	Bile duct stone	1	Iodixanol	NO	Yes	Yes	Yes	Yes	No	103	No	6	160	55
b186	83	M	No PEP	132	156	0.181818	No	Bile duct stone	2.3	Iodixanol	NO	Yes	Yes	Yes	Yes	No	46	No	11	160	66
b187	77	M	No PEP	168	1106	5.58333	No	Bile duct stone	0.8	Iodixanol	Yes	Yes	Yes	Yes	Yes	No	102	No	20	160	55
b188	72	M	No PEP	1988	641	-0.677565	No	Bile duct stone	0.7	Iodixanol	NO	Yes	Yes	Yes	Yes	No	25	No	20	163	45
b189	86	M	No PEP	53	252	3.75472	Yes	Bile duct stone	0.6	Iodixanol	Yes	No	Yes	Yes	Yes	No	100	No	7	159	66
b19	63	F	No PEP	48	65	0.354167	No	Bile duct stone	16.8	Iodixanol	NO	No	Yes	Yes	No	EBD	28	No	16	154	79
b190	84	F	No PEP	97	78	-0.195876	Yes	Bile duct stone	0.8	Iodixanol	NO	No	Yes	No	Yes	No	18	No	33	not available	not available
b191	72	M	No PEP	73	79	0.0821918	No	Bile duct stone	16.9	Iodixanol	NO	No	Yes	No	Yes	No	67	No	12	164	57
b192	55	F	No PEP	109	151	0.385321	No	Bile duct stone	0.5	Iodixanol	Yes	No	No	No	Yes	No	8	No	2	151	51
b193	86	F	No PEP	89	335	2.76404	Yes	Bile duct stone	1.78	Iodixanol	NO	No	No	No	Yes	No	15	No	10	135	40
b194	69	M	No PEP	50	33	-0.34	No	Bile duct stone	1	Iodixanol	Yes	No	No	No	Yes	No	18	No	3	170	61
b195	77	M	No PEP	215	117	-0.455814	No	Bile duct stone	0.8	Iodixanol	Yes	No	No	No	Yes	No	60	No	4	161	53
b196	83	M	No PEP	55	364	5.61818	Yes	Bile duct stone	0.4	Iodixanol	Yes	No	No	No	Yes	No	78	No	11	not available	not available
b197	78	M	No PEP	50	72	0.44	Yes	Bile duct stone	0.6	Iodixanol	Yes	No	No	No	Yes	No	20	No	12	not available	not available
b198	59	F	No PEP	77	152	0.974026	No	Benign biliary stricture	0.8	Iodixanol	Yes	No	No	No	Yes	EBD	18	No	7	148	33
b199	59	F	No PEP	65	753	10.5846	No	Benign biliary stricture	1.1	Iodixanol	Yes	No	No	No	Yes	EBD	60	No	57	148	33
b2	71	M	Mild	104	1362	12.0962	Yes	Bile duct stone	1.1	Iodixanol	Yes	No	Yes	Yes	No	EBD	59	No	8	169	64
b20	77	M	No PEP	65	72	0.107692	No	Bile duct stone	1.6	Iodixanol	NO	No	No	Yes	No	EBD	54	No	17	165	62
b200	82	M	No PEP	246	176	-0.284553	No	Chronic pancreatitis	0.4	Iodixanol	NO	Yes	Yes	Yes	No	EBD	60	Yes	3	156	49
b201	82	M	No PEP	139	84	-0.395683	No	Chronic pancreatitis	0.6	Iodixanol	NO	Yes	Yes	Yes	No	EBD	14	Yes	5	156	49
b202	82	M	No PEP	771	198	-0.743191	No	Chronic pancreatitis	0.5	Iodixanol	NO	Yes	Yes	Yes	No	EBD	36	Yes	7	156	49
b203	82	M	No PEP	182	156	-0.142857	No	Chronic pancreatitis	0.7	Iodixanol	NO	Yes	Yes	No	No	EBD	31	Yes	5	156	49
b204	88	M	No PEP	359	231	-0.356546	No	Chronic pancreatitis	1.5	Iodixanol	NO	Yes	Yes	Yes	No	EBD	85	No	12	153	53
b205	89	M	No PEP	127	383	2.01575	No	Chronic pancreatitis	0.4	Iodixanol	Yes	Yes	Yes	Yes	No	No	49	No	4	153	53
b206	71	F	No PEP	125	90	-0.28	No	Chronic pancreatitis	0.5	Iodixanol	Yes	Yes	Yes	Yes	Yes	No	12	Yes	1	145	42
b207	71	F	No PEP	95	123	0.294737	No	Chronic pancreatitis	0.5	Iodixanol	NO	Yes	Yes	Yes	Yes	No	15	Yes	1	145	42
b208	70	F	No PEP	120	103	-0.141667	No	Chronic pancreatitis	0.3	Iodixanol	NO	Yes	Yes	Yes	Yes	No	16	Yes	1	145	42
b209	70	F	No PEP	134	181	0.350746	No	Chronic pancreatitis	0.5	Iodixanol	NO	Yes	Yes	Yes	Yes	No	18	Yes	1	145	42
b21	79	F	No PEP	120	69	-0.425	No	Bile duct stone	0.8	Iodixanol	Yes	No	Yes	No	No	EBD	12	No	5	149	37
b210	69	F	No PEP	151	131	-0.13245	No	Chronic pancreatitis	0.1	Iodixanol	NO	Yes	Yes	Yes	Yes	No	19	Yes	1	145	42
b211	70	F	No PEP	96	186	0.9375	No	Chronic pancreatitis	0.4	Iodixanol	NO	Yes	Yes	Yes	Yes	No	23	Yes	1	145	42
b212	70	F	No PEP	117	222	0.897436	No	Chronic pancreatitis	0.3	Iodixanol	NO	Yes	Yes	Yes	Yes	No	33	Yes	1	145	42
b213	71	F	No PEP	128	162	0.265625	No	Chronic pancreatitis	0.5	Iodixanol	Yes	Yes	Yes	Yes	Yes	No	15	No	1	145	42
b214	71	F	No PEP	81	101	0.246914	No	Chronic pancreatitis	0.3	Iodixanol	NO	Yes	Yes	Yes	Yes	No	9	No	1	145	42
b215	71	F	No PEP	128	182	0.421875	No	Chronic pancreatitis	0.4	Iodixanol	NO	Yes	Yes	Yes	Yes	No	13	No	1	145	42
b216	72	F	No PEP	118	153	0.29661	No	Chronic pancreatitis	0.4	Iodixanol	NO	Yes	Yes	Yes	Yes	No	23	No	1	145	42
b217	72	F	No PEP	182	214	0.175824	No	Chronic pancreatitis	0.4	Iodixanol	NO	Yes	Yes	Yes	Yes	No	8	No	2	145	42
b218	62	M	No PEP	88	97	0.102273	No	Chronic pancreatitis	0.6	Iodixanol	Yes	Yes	Yes	Yes	Yes	No	10	No	1	162	59
b219	63	M	No PEP	77	81	0.0519481	No	Chronic pancreatitis	0.5	Iodixanol	NO	Yes	Yes	Yes	Yes	No	33	No	1	162	59
b22	87	M	No PEP	126	141	0.119048	No	Bile duct stone	0.9	Iodixanol	NO	No	Yes	No	No	EBD	13	No	2	163	45
b220	63	M	No PEP	71	71	0	No	Chronic pancreatitis	0.7	Iodixanol	NO	Yes	Yes	Yes	Yes	No	47	No	1	162	59
b221	76	M	No PEP	67	38	-0.432836	No	Chronic pancreatitis	0.5	Iodixanol	Yes	Yes	Yes	Yes	Yes	No	9	No	1	163	55
b222	89	M	No PEP	288	242	-0.159722	No	Chronic pancreatitis	0.2	Iodixanol	Yes	Yes	Yes	Yes	Yes	No	23	No	1	154	53
b223	90	M	No PEP	220	209	-0.05	No	Chronic pancreatitis	0.3	Iodixanol	NO	Yes	Yes	Yes	Yes	No	12	No	1	154	53
b224	75	M	No PEP	100	112	0.12	No	Chronic pancreatitis	0.5	Iodixanol	Yes	Yes	Yes	Yes	Yes	No	35	No	2	164	60
b225	76	M	No PEP	75	85	0.133333	No	Chronic pancreatitis	0.4	Iodixanol	NO	Yes	Yes	Yes	Yes	No	15	No	2	164	63
b226	74	M	No PEP	34	75	1.20588	No	Chronic pancreatitis	0.5	Iodixanol	NO	Yes	Yes	Yes	Yes	No	17	No	2	164	60
b227	74	M	No PEP	197	80	-0.593909	No	Chronic pancreatitis	0.5	Iodixanol	NO	Yes	Yes	Yes	Yes	No	26	No	2	164	60
b228	75	M	No PEP	64	46	-0.28125	No	Chronic pancreatitis	0.7	Iodixanol	Yes	Yes	Yes	Yes	Yes	No	9	Yes	2	163	55
b229	76	M	No PEP	73	50	-0.315068	No	Chronic pancreatitis	0.5	Iodixanol	Yes	Yes	Yes	Yes	Yes	No	12	Yes	2	163	55
b23	89	M	No PEP	58	34	-0.413793	Yes	Bile duct stone	3.4	Iodixanol	Yes	No	Yes	No	No	EBD	39	No	7	163	73
b230	89	M	No PEP	241	298	0.236515	No	Chronic pancreatitis	0.5	Iodixanol	Yes	Yes	Yes	Yes	Yes	No	20	No	2	154	53
b231	76	M	No PEP	79	62	-0.21519	No	Chronic pancreatitis	0.3	Iodixanol	NO	Yes	Yes	Yes	Yes	No	18	No	3	164	63
b232	74	M	No PEP	82	220	1.68293	No	Chronic pancreatitis	0.4	Iodixanol	NO	Yes	Yes	Yes	Yes	No	18	No	3	164	60
b233	75	M	No PEP	64	56	-0.125	No	Chronic pancreatitis	0.5	Iodixanol	NO	Yes	Yes	Yes	Yes	No	17	No	4	164	60
b234	76	M	No PEP	30	131	3.36667	No	Chronic pancreatitis	0.6	Iodixanol	NO	Yes	Yes	Yes	Yes	No	15	No	5	164	63
b235	77	M	No PEP	41	30	-0.268293	No	Chronic pancreatitis	1	Iodixanol	NO	Yes	Yes	Yes	Yes	No	11	No	6	163	55
b236	75	M	No PEP	52	22	-0.576923	No	Chronic pancreatitis	1	Iodixanol	NO	Yes	Yes	Yes	Yes	No	20	Yes	9	163	55
b237	62	M	No PEP	81	84	0.037037	No	Chronic pancreatitis	0.7	Iodixanol	NO	Yes	No	Yes	Yes	No	16	No	1	162	59
b238	61	M	No PEP	72	200	1.77778	No	Chronic pancreatitis	0.8	Iodixanol	NO	Yes	No	Yes	Yes	No	23	No	1	162	59
b239	61	M	No PEP	83	265	2.19277	No	Chronic pancreatitis	1	Iodixanol	NO	Yes	No	Yes	Yes	No	29	No	1	162	59
b24	87	M	No PEP	49	137	1.79592	No	Bile duct stone	9.4	Iodixanol	NO	No	Yes	No	No	EBD	7	No	15	163	54
b240	61	M	No PEP	75	121	0.613333	No	Chronic pancreatitis	0.7	Iodixanol	NO	Yes	No	Yes	Yes	No	32	No	1	162	59
b241	62	M	No PEP	85	85	0	No	Chronic pancreatitis	0.7	Iodixanol	NO	Yes	No	Yes	Yes	No	35	No	1	162	59
b242	61	M	No PEP	66	136	1.06061	No	Chronic pancreatitis	0.7	Iodixanol	NO	Yes	No	Yes	Yes	No	42	No	1	162	59
b243	77	M	Mild	122	585	3.79508	No	IPMN	0.9	Iodixanol	NO	No	Yes	Yes	Yes	No	68	No	8	157	58
b244	56	F	Moderate	59	793	12.4407	No	IPMN	0.8	Iodixanol	NO	No	Yes	Yes	Yes	No	34	No	12	153	59
b245	70	M	No PEP	25	28	0.12	No	IPMN	5.8	Iodixanol	NO	No	Yes	No	Yes	EBD	36	No	20	171	61
b246	80	M	No PEP	36	93	1.58333	No	IPMN	0.7	Iodixanol	NO	No	Yes	Yes	No	No	58	No	8	169	85
b247	50	F	No PEP	73	144	0.972603	No	IPMN	0.3	Iodixanol	NO	Yes	Yes	Yes	Yes	No	56	No	19	160	70
b248	61	M	No PEP	95	105	0.105263	No	IPMN	0.8	Iodixanol	NO	No	Yes	Yes	Yes	No	43	No	2	172	53
b249	68	M	No PEP	58	112	0.931034	No	IPMN	1.6	Iodixanol	NO	No	Yes	Yes	Yes	No	22	No	7	171	83
b25	68	F	No PEP	153	100	-0.346405	Yes	Bile duct stone	0.5	Iodixanol	NO	No	No	No	No	EBD	21	No	4	147	54
b250	64	F	No PEP	98	784	7	No	IPMN	9.8	Iodixanol	NO	No	Yes	No	Yes	No	23	No	61	152	44
b251	64	F	No PEP	98	234	1.38776	No	IPMN	7.7	Iodixanol	NO	No	Yes	No	Yes	No	45	No	66	152	44
b252	46	M	Mild	112	405	2.61607	No	Pancreatic cancer	1.6	Iodixanol	NO	No	Yes	Yes	Yes	EBD	17	No	7	169	47
b253	75	M	Mild	32	665	19.7812	No	Pancreatic cancer	9.1	Iodixanol	NO	No	Yes	Yes	Yes	EBD	45	No	17	161	53
b254	84	M	Mild	103	374	2.63107	No	Pancreatic cancer	26.3	Iodixanol	NO	No	Yes	Yes	Yes	EBD	33	No	29	154	43
b255	68	F	No PEP	99	119	0.20202	No	Pancreatic cancer	1	Iodixanol	NO	No	Yes	No	Yes	MS	14	No	7	157	49
b256	84	M	No PEP	121	236	0.950413	No	Pancreatic cancer	3.2	Iodixanol	NO	No	Yes	No	Yes	MS	25	No	62	159	58
b257	54	F	No PEP	28	47	0.678571	No	Pancreatic cancer	0.9	Iodixanol	NO	No	No	No	Yes	MS	7	No	6	149	55
b258	53	F	No PEP	63	220	2.49206	No	Pancreatic cancer	3.6	Iodixanol	NO	No	No	No	Yes	MS	17	No	25	149	55
b259	69	M	No PEP	12	9	-0.25	No	Pancreatic cancer	4.9	Iodixanol	NO	No	No	No	Yes	MS	42	No	22	167	64
b26	77	F	No PEP	62	103	0.66129	Yes	Bile duct stone	2.6	Iodixanol	NO	No	No	No	No	EBD	40	No	10	not available	33
b260	67	F	No PEP	73	78	0.0684932	No	Pancreatic cancer	1.9	Iodixanol	Yes	Yes	Yes	Yes	Yes	EBD	21	No	25	157	49
b261	62	M	No PEP	28	95	2.39286	No	Pancreatic cancer	9.5	Iodixanol	Yes	No	Yes	Yes	Yes	EBD	29	No	3	160	39
b262	67	M	No PEP	84	41	-0.511905	No	Pancreatic cancer	0.7	Iodixanol	Yes	No	Yes	Yes	Yes	EBD	51	No	14	170	50
b263	91	M	No PEP	26	176	5.76923	No	Pancreatic cancer	7.4	Iodixanol	NO	No	Yes	Yes	Yes	EBD	48	No	19	159	45
b264	67	F	No PEP	11	24	1.18182	No	Pancreatic cancer	20	Iodixanol	NO	No	Yes	No	Yes	EBD	14	No	14	149	50
b265	69	F	No PEP	173	322	0.861272	No	Pancreatic cancer	2.8	Iodixanol	Yes	No	Yes	No	Yes	EBD	90	No	21	156	36
b266	69	M	No PEP	8	7	-0.125	No	Pancreatic cancer	6.4	Iodixanol	NO	No	Yes	No	Yes	EBD	43	No	47	167	64
b267	77	F	No PEP	63	160	1.53968	No	Pancreatic cancer	2.8	Iodixanol	Yes	No	No	No	Yes	EBD	25	No	4	152	42
b268	76	F	No PEP	65	63	-0.0307692	No	Pancreatic cancer	7.2	Iodixanol	NO	No	No	No	Yes	EBD	13	No	7	152	42
b269	69	F	No PEP	288	164	-0.430556	No	Pancreatic cancer	5.8	Iodixanol	Yes	No	No	No	Yes	EBD	80	No	11	156	36
b27	79	F	No PEP	87	45	-0.482759	No	Bile duct stone	1.3	Iodixanol	NO	No	No	No	No	EBD	12	No	10	140	63
b270	69	F	No PEP	76	149	0.960526	No	Pancreatic cancer	6.1	Iodixanol	Yes	No	No	No	Yes	EBD	61	No	18	156	36
b271	69	F	No PEP	322	216	-0.329193	No	Pancreatic cancer	3.9	Iodixanol	Yes	No	No	No	Yes	EBD	67	No	20	156	36
b272	54	F	No PEP	26	30	0.153846	No	Pancreatic cancer	2.9	Iodixanol	NO	No	No	No	Yes	EBD	12	No	25	149	55
b273	54	F	No PEP	17	41	1.41176	No	Pancreatic cancer	3.8	Iodixanol	NO	No	No	No	Yes	EBD	9	No	31	149	55
b274	53	F	No PEP	51	223	3.37255	No	Pancreatic cancer	10.3	Iodixanol	NO	No	No	No	Yes	EBD	12	No	35	149	55
b275	47	M	No PEP	38	132	2.47368	No	Pancreatic cancer	2.4	Iodixanol	NO	No	No	No	Yes	EBD	17	No	1	176	60
b276	47	M	No PEP	37	81	1.18919	No	Pancreatic cancer	9.4	Iodixanol	NO	No	No	No	Yes	EBD	9	No	9	176	60
b277	47	M	No PEP	17	28	0.647059	No	Pancreatic cancer	10.6	Iodixanol	NO	No	No	No	Yes	EBD	10	No	9	176	60
b278	84	M	No PEP	50	58	0.16	No	Pancreatic cancer	19.5	Iodixanol	NO	No	No	No	Yes	EBD	6	No	20	154	43
b279	69	M	No PEP	12	12	0	No	Pancreatic cancer	1.6	Iodixanol	Yes	No	No	No	Yes	EBD	7	No	31	167	64
b28	78	F	No PEP	101	106	0.049505	No	Bile duct stone	3.2	Iodixanol	NO	No	No	No	No	EBD	9	No	13	147	64
b280	28	M	No PEP	131	197	0.503817	No	Pancreatic cancer	0.4	Iodixanol	NO	Yes	Yes	Yes	No	No	52	Yes	256	163	31
b281	74	F	No PEP	148	599	3.0473	No	Pancreatic cancer	0.5	Iodixanol	NO	Yes	Yes	Yes	Yes	No	88	No	3	142	39
b282	77	M	No PEP	59	60	0.0169492	No	Pancreatic cancer	1.4	Iodixanol	NO	No	Yes	Yes	Yes	No	18	No	4	165	55
b283	76	M	No PEP	251	210	-0.163347	No	Pancreatic cancer	2.6	Iodixanol	Yes	No	Yes	Yes	Yes	No	42	No	5	164	53
b284	76	M	No PEP	51	67	0.313725	No	Pancreatic cancer	0.6	Iodixanol	NO	No	Yes	Yes	Yes	No	52	No	6	168	58
b285	62	M	No PEP	82	28	-0.658537	No	Pancreatic cancer	6.6	Iodixanol	Yes	No	Yes	Yes	Yes	No	84	No	7	160	39
b286	84	M	No PEP	57	75	0.315789	No	Pancreatic cancer	17.7	Iodixanol	Yes	No	Yes	Yes	Yes	No	24	No	41	160	51
b287	71	F	No PEP	23	39	0.695652	No	Pancreatic cancer	2.1	Iodixanol	NO	No	Yes	No	Yes	No	53	No	7	150	40
b288	72	M	No PEP	474	551	0.162447	No	Pancreatic cancer	1.2	Iodixanol	Yes	No	Yes	No	Yes	No	40	No	1	171	60
b289	81	M	No PEP	139	509	2.66187	No	Pancreatic cancer	0.5	Iodixanol	NO	No	Yes	No	Yes	No	49	No	11	163	39
b29	79	F	No PEP	42	46	0.0952381	Yes	Bile duct stone	1.8	Iodixanol	Yes	No	No	No	No	EBD	9	No	13	149	37
b290	84	M	No PEP	59	77	0.305085	No	Pancreatic cancer	12.4	Iodixanol	Yes	No	Yes	No	Yes	No	16	No	45	160	51
b291	47	M	No PEP	17	90	4.29412	Yes	Pancreatic cancer	4	Iodixanol	NO	No	No	No	Yes	No	14	No	2	176	60
b292	84	M	No PEP	41	51	0.243902	No	Pancreatic cancer	19.3	Iodixanol	NO	No	No	No	Yes	No	26	No	36	160	51
b293	46	M	No PEP	145	841	4.8	No	Pancreatic cancer	2.8	Iodixanol	NO	No	No	No	Yes	No	40	No	61	178	45
b294	87	M	Mild	64	3092	47.3125	No	Bile duct cancer	11.4	Iodixanol	Yes	No	Yes	Yes	Yes	EBD	86	No	33	157	51
b295	87	M	Mild	61	1073	16.5902	No	Bile duct cancer	10.4	Iodixanol	NO	No	No	No	Yes	EBD	65	No	12	168	56
b296	87	M	Moderate	255	288	0.129412	No	Bile duct cancer	3.1	Iodixanol	NO	Yes	Yes	Yes	Yes	MS	22	No	13	157	51
b297	87	M	Moderate	112	459	3.09821	No	Bile duct cancer	12.7	Iodixanol	Yes	Yes	Yes	Yes	Yes	EBD	55	No	26	157	51
b298	86	F	No PEP	102	253	1.48039	No	Bile duct cancer	4.5	Iodixanol	Yes	No	Yes	No	No	MS	46	No	5	129	25
b299	87	M	No PEP	119	664	4.57983	No	Bile duct cancer	2	Iodixanol	NO	No	No	No	No	MS	38	No	6	162	54
b3	67	M	Mild	93	474	4.09677	No	Bile duct stone	0.5	Iodixanol	NO	Yes	Yes	Yes	Yes	EBD	43	No	10	158	41
b30	73	M	No PEP	87	160	0.83908	No	Bile duct stone	1.4	Iodixanol	Yes	No	No	No	No	EBD	9	Yes	2	169	52
b300	86	M	No PEP	82	209	1.54878	No	Bile duct cancer	0.7	Iodixanol	NO	No	No	No	No	MS	18	No	9	162	54
b301	76	F	No PEP	566	413	-0.270318	No	Bile duct cancer	0.4	Iodixanol	NO	No	No	No	Yes	MS	29	No	19	152	42
b302	69	M	No PEP	87	106	0.218391	No	Bile duct cancer	1.1	Iodixanol	NO	No	No	No	Yes	MS	35	No	3	156	52
b303	83	M	No PEP	29	42	0.448276	No	Bile duct cancer	8.1	Iodixanol	Yes	No	No	No	Yes	MS	32	No	5	157	55
b304	69	M	No PEP	166	175	0.0542169	No	Bile duct cancer	1.3	Iodixanol	NO	No	No	No	Yes	MS	34	No	7	156	52
b305	87	M	No PEP	426	435	0.0211268	No	Bile duct cancer	2.1	Iodixanol	Yes	No	No	No	Yes	MS	101	No	9	157	51
b306	64	M	No PEP	62	91	0.467742	No	Bile duct cancer	7.1	Iodixanol	NO	No	No	No	Yes	MS	29	No	14	172	58
b307	87	M	No PEP	66	157	1.37879	No	Bile duct cancer	4	Iodixanol	Yes	No	No	No	Yes	MS	32	No	15	157	51
b308	81	M	No PEP	56	48	-0.142857	No	Bile duct cancer	0.9	Iodixanol	NO	No	No	No	Yes	MS	23	No	16	170	86
b309	77	M	No PEP	33	56	0.69697	No	Bile duct cancer	13.1	Iodixanol	Yes	Yes	No	No	No	EBD	6	No	46	153	65
b31	74	M	No PEP	115	144	0.252174	No	Bile duct stone	0.4	Iodixanol	Yes	No	No	No	No	EBD	27	Yes	3	169	52
b310	77	M	No PEP	28	30	0.0714286	No	Bile duct cancer	16.8	Iodixanol	Yes	Yes	No	No	No	EBD	21	No	53	153	65
b311	77	M	No PEP	51	54	0.0588235	No	Bile duct cancer	11.2	Iodixanol	Yes	Yes	No	No	No	EBD	10	No	60	153	65
b312	86	F	No PEP	182	115	-0.368132	No	Bile duct cancer	1.8	Iodixanol	NO	No	No	No	No	EBD	32	No	6	129	25
b313	86	F	No PEP	96	61	-0.364583	Yes	Bile duct cancer	3.1	Iodixanol	Yes	No	No	No	No	EBD	5	No	53	129	25
b314	71	M	No PEP	93	371	2.98925	No	Bile duct cancer	9	Iodixanol	Yes	No	No	No	No	EBD	16	No	8	156	52
b315	87	M	No PEP	67	397	4.92537	No	Bile duct cancer	1.5	Iodixanol	NO	No	No	No	No	EBD	28	No	12	162	54
b316	86	F	No PEP	192	271	0.411458	Yes	Bile duct cancer	3.7	Iodixanol	Yes	No	No	No	No	EBD	40	No	6	129	25
b317	86	F	No PEP	55	42	-0.236364	No	Bile duct cancer	5.5	Iodixanol	NO	No	No	No	No	EBD	43	No	60	129	25
b318	86	M	No PEP	102	706	5.92157	No	Bile duct cancer	1	Iodixanol	Yes	No	No	No	No	EBD	43	No	21	162	54
b319	80	M	No PEP	58	49	-0.155172	No	Bile duct cancer	0.9	Iodixanol	NO	No	Yes	No	Yes	EBD	7	No	2	160	60
b32	75	M	No PEP	96	94	-0.0208333	No	Bile duct stone	0.9	Iodixanol	Yes	No	No	No	No	EBD	17	Yes	3	169	52
b320	83	M	No PEP	42	205	3.88095	No	Bile duct cancer	0.6	Iodixanol	NO	No	Yes	No	Yes	EBD	87	No	8	157	55
b321	69	M	No PEP	92	123	0.336957	No	Bile duct cancer	5.1	Iodixanol	NO	No	Yes	No	Yes	EBD	54	No	30	156	52
b322	86	F	No PEP	54	247	3.57407	No	Bile duct cancer	3	Iodixanol	NO	No	No	No	Yes	EBD	53	No	3	129	25
b323	76	F	No PEP	82	76	-0.0731707	No	Bile duct cancer	0.3	Iodixanol	NO	No	No	No	Yes	EBD	9	No	7	152	42
b324	75	F	No PEP	63	49	-0.222222	No	Bile duct cancer	0.6	Iodixanol	Yes	No	No	No	Yes	EBD	21	No	10	152	42
b325	67	F	No PEP	94	157	0.670213	No	Bile duct cancer	12.5	Iodixanol	NO	No	No	No	Yes	EBD	21	No	22	152	46
b326	76	F	No PEP	279	415	0.487455	No	Bile duct cancer	0.3	Iodixanol	NO	No	No	No	Yes	EBD	44	No	26	152	42
b327	83	F	No PEP	51	158	2.09804	No	Bile duct cancer	8.9	Iodixanol	Yes	No	No	No	Yes	EBD	37	No	28	133	43
b328	76	F	No PEP	59	62	0.0508475	No	Bile duct cancer	0.3	Iodixanol	Yes	No	No	No	Yes	EBD	25	No	35	152	42
b329	86	F	No PEP	96	94	-0.0208333	No	Bile duct cancer	17.2	Iodixanol	Yes	No	No	No	Yes	EBD	56	No	80	129	25
b33	72	M	No PEP	97	98	0.0103093	No	Bile duct stone	1.9	Iodixanol	NO	No	No	No	No	EBD	8	Yes	4	169	52
b330	80	M	No PEP	58	47	-0.189655	No	Bile duct cancer	1.1	Iodixanol	NO	No	No	No	Yes	EBD	20	No	1	160	60
b331	90	M	No PEP	106	67	-0.367925	No	Bile duct cancer	0.2	Iodixanol	Yes	No	No	No	Yes	EBD	14	No	2	151	45
b332	79	M	No PEP	66	62	-0.0606061	No	Bile duct cancer	0.6	Iodixanol	NO	No	No	No	Yes	EBD	10	No	2	160	60
b333	91	M	No PEP	59	93	0.576271	No	Bile duct cancer	3.9	Iodixanol	Yes	No	No	No	Yes	EBD	56	No	3	151	45
b334	90	M	No PEP	59	93	0.576271	No	Bile duct cancer	3.9	Iodixanol	NO	No	No	No	Yes	EBD	56	No	3	151	45
b335	34	M	No PEP	46	36	-0.217391	No	Bile duct cancer	4.4	Iodixanol	NO	No	No	No	Yes	EBD	100	No	4	175	47
b336	80	M	No PEP	60	40	-0.333333	No	Bile duct cancer	2.6	Iodixanol	NO	No	No	No	Yes	EBD	13	No	5	160	60
b337	92	M	No PEP	25	345	12.8	No	Bile duct cancer	6.4	Iodixanol	Yes	No	No	No	Yes	EBD	59	No	7	151	45
b338	83	M	No PEP	22	29	0.318182	No	Bile duct cancer	12.1	Iodixanol	Yes	No	No	No	Yes	EBD	25	No	7	157	55
b339	84	M	No PEP	46	71	0.543478	No	Bile duct cancer	4.9	Iodixanol	NO	No	No	No	Yes	EBD	28	No	7	157	55
b34	78	M	No PEP	34	29	-0.147059	No	Bile duct stone	2.5	Iodixanol	NO	No	No	No	No	EBD	5	No	5	159	54
b340	66	M	No PEP	20	181	8.05	No	Bile duct cancer	7.7	Iodixanol	NO	No	No	No	Yes	EBD	8	No	7	not available	44
b341	85	M	No PEP	37	44	0.189189	No	Bile duct cancer	1.4	Iodixanol	Yes	No	No	No	Yes	EBD	51	No	8	157	55
b342	85	M	No PEP	45	68	0.511111	No	Bile duct cancer	2.6	Iodixanol	NO	No	No	No	Yes	EBD	29	No	8	157	55
b343	85	M	No PEP	132	79	-0.401515	No	Bile duct cancer	7.9	Iodixanol	Yes	No	No	No	Yes	EBD	44	No	9	157	55
b344	91	M	No PEP	39	40	0.025641	No	Bile duct cancer	3.9	Iodixanol	Yes	No	No	No	Yes	EBD	29	No	10	151	45
b345	91	M	No PEP	39	40	0.025641	No	Bile duct cancer	3.9	Iodixanol	Yes	No	No	No	Yes	EBD	29	No	10	151	45
b346	85	M	No PEP	34	75	1.20588	No	Bile duct cancer	4.6	Iodixanol	NO	No	No	No	Yes	EBD	17	No	11	157	55
b347	80	M	No PEP	44	85	0.931818	No	Bile duct cancer	0.9	Iodixanol	NO	No	No	No	Yes	EBD	41	No	11	160	60
b348	85	M	No PEP	39	132	2.38462	No	Bile duct cancer	6.1	Iodixanol	NO	No	No	No	Yes	EBD	5	No	13	157	55
b349	85	M	No PEP	40	26	-0.35	No	Bile duct cancer	3.2	Iodixanol	Yes	No	No	No	Yes	EBD	11	No	14	157	55
b35	81	M	No PEP	82	75	-0.0853659	Yes	Bile duct stone	0.6	Iodixanol	Yes	No	No	No	No	EBD	43	No	6	156	52
b350	69	M	No PEP	136	240	0.764706	No	Bile duct cancer	2.1	Iodixanol	NO	No	No	No	Yes	EBD	13	No	22	156	52
b351	64	M	No PEP	37	192	4.18919	No	Bile duct cancer	10	Iodixanol	NO	No	No	No	Yes	EBD	33	No	24	172	58
b352	69	M	No PEP	115	110	-0.0434783	No	Bile duct cancer	5.6	Iodixanol	NO	No	No	No	Yes	EBD	8	No	39	156	52
b353	81	M	No PEP	55	35	-0.363636	No	Bile duct cancer	2.2	Iodixanol	NO	No	No	No	Yes	EBD	11	No	40	170	86
b354	69	M	No PEP	113	73	-0.353982	No	Bile duct cancer	10.5	Iodixanol	Yes	No	No	No	Yes	EBD	40	No	48	156	52
b355	72	M	No PEP	160	162	0.0125	No	Bile duct cancer	1.4	Iodixanol	Yes	No	No	No	No	No	17	No	3	156	52
b356	68	M	No PEP	87	401	3.6092	No	Bile duct cancer	0.4	Iodixanol	NO	Yes	Yes	Yes	Yes	No	44	No	2	158	42
b357	86	F	No PEP	35	61	0.742857	No	Bile duct cancer	21.5	Iodixanol	Yes	No	Yes	No	Yes	No	34	No	87	129	25
b358	67	M	No PEP	92	212	1.30435	No	Bile duct cancer	1.5	Iodixanol	Yes	No	Yes	No	Yes	No	20	No	3	165	61
b359	38	M	No PEP	35	63	0.8	No	Bile duct cancer	0.9	Iodixanol	Yes	No	Yes	No	Yes	No	31	No	3	169	65
b36	81	M	No PEP	49	134	1.73469	Yes	Bile duct stone	0.7	Iodixanol	NO	No	No	No	No	EBD	67	No	6	156	52
b360	70	M	No PEP	71	70	-0.0140845	No	Bile duct cancer	0.4	Iodixanol	NO	No	Yes	No	Yes	No	21	No	15	153	38
b361	86	F	No PEP	379	248	-0.345646	No	Bile duct cancer	1.5	Iodixanol	NO	No	No	No	Yes	No	86	No	3	129	25
b362	52	F	No PEP	51	93	0.823529	No	Bile duct cancer	0.6	Iodixanol	NO	No	No	No	Yes	No	54	No	4	158	53
b363	52	F	No PEP	64	68	0.0625	No	Bile duct cancer	1	Iodixanol	Yes	No	No	No	Yes	No	44	No	5	158	52
b364	86	F	No PEP	183	128	-0.300546	No	Bile duct cancer	1.8	Iodixanol	NO	No	No	No	Yes	No	62	No	7	129	25
b365	68	M	No PEP	85	64	-0.247059	No	Bile duct cancer	0.8	Iodixanol	Yes	No	No	No	Yes	No	25	No	6	162	64
b366	68	M	No PEP	51	37	-0.27451	No	Bile duct cancer	1.1	Iodixanol	NO	No	No	No	Yes	No	5	No	6	155	56
b367	34	M	No PEP	152	151	-0.00657895	No	Bile duct cancer	7.9	Iodixanol	NO	No	No	No	Yes	No	80	No	7	175	47
b368	74	M	Mild	126	526	3.1746	No	Malignant biliary stricture	8.1	Iodixanol	NO	No	Yes	No	Yes	EBD	12	No	8	162	61
b369	66	M	Mild	73	643	7.80822	No	Malignant biliary stricture	16.7	Iodixanol	NO	No	Yes	No	Yes	No	42	No	18	164	60
b37	45	M	No PEP	252	105	-0.583333	No	Bile duct stone	10	Iodixanol	NO	No	No	No	No	EBD	4	No	7	174	75
b370	73	M	No PEP	178	190	0.0674157	No	Malignant biliary stricture	6	Iodixanol	NO	No	Yes	Yes	Yes	MS	46	No	6	165	53
b371	65	F	No PEP	30	30	0	No	Malignant biliary stricture	7.5	Iodixanol	NO	No	Yes	No	No	EBD	42	No	11	153	58
b372	48	M	No PEP	228	391	0.714912	No	Malignant biliary stricture	6.9	Iodixanol	NO	No	No	No	No	EBD	6	No	27	167	43
b373	65	F	No PEP	23	63	1.73913	No	Malignant biliary stricture	5.5	Iodixanol	NO	Yes	Yes	Yes	No	EBD	87	No	21	153	58
b374	84	F	No PEP	53	46	-0.132075	No	Malignant biliary stricture	0.1	Iodixanol	NO	Yes	Yes	Yes	Yes	EBD	24	No	6	144	43
b375	77	M	No PEP	203	191	-0.0591133	No	Malignant biliary stricture	0.7	Iodixanol	Yes	No	Yes	No	Yes	EBD	50	No	2	169	59
b376	84	F	No PEP	75	68	-0.0933333	No	Malignant biliary stricture	0.3	Iodixanol	NO	No	No	No	Yes	EBD	15	No	2	144	43
b377	83	F	No PEP	67	78	0.164179	No	Malignant biliary stricture	18.5	Iodixanol	NO	No	No	No	No	No	83	No	36	143	40
b378	83	F	No PEP	42	999	22.7857	No	Malignant biliary stricture	6.6	Iodixanol	NO	No	No	No	Yes	No	135	No	41	143	40
b379	63	F	No PEP	27	100	2.7037	No	Metallic stent occlusion	3.5	Iodixanol	NO	No	No	No	No	EBD	8	No	3	154	79
b38	83	M	No PEP	33	39	0.181818	Yes	Bile duct stone	2.4	Iodixanol	NO	No	No	No	No	EBD	67	No	7	160	66
b380	59	F	No PEP	91	1344	13.7692	No	Metallic stent occlusion	0.5	Iodixanol	Yes	No	No	No	Yes	EBD	63	No	2	148	33
b381	77	M	No PEP	75	65	-0.133333	No	Metallic stent occlusion	1.2	Iodixanol	NO	No	No	No	Yes	EBD	45	No	5	153.3	65.1
b382	63	F	No PEP	93	48	-0.483871	No	Metallic stent occlusion	0.6	Iodixanol	NO	No	No	No	No	No	5	No	1	154	79
b383	32	M	Mild	90	1863	19.7	No	Pancreaticobiliary maljunction	0.8	Iodixanol	Yes	Yes	Yes	Yes	Yes	EBD	42	Yes	6	167	64
b384	57	M	Mild	100	1452	13.52	No	Pancreaticobiliary maljunction	0.6	Iodixanol	Yes	No	Yes	Yes	Yes	No	40	No	3	160	59
b385	55	F	Severe	123	3850	30.3008	No	Pancreaticobiliary maljunction	1.3	Iodixanol	Yes	No	Yes	Yes	Yes	EBD	41	No	11	151	40
b386	69	M	No PEP	47	43	-0.0851064	No	Pancreaticobiliary maljunction	0.6	Iodixanol	NO	No	Yes	No	No	EBD	70	No	2	170	84
b387	81	M	No PEP	147	123	-0.163265	No	Pancreaticobiliary maljunction	1.6	Iodixanol	NO	No	No	No	No	EBD	26	No	1	168	54
b388	69	M	No PEP	41	44	0.0731707	No	Pancreaticobiliary maljunction	1.3	Iodixanol	NO	No	No	No	No	EBD	18	No	5	170	84
b389	69	M	No PEP	28	46	0.642857	No	Pancreaticobiliary maljunction	4.5	Iodixanol	NO	No	No	No	No	EBD	20	No	12	170	84
b39	72	M	No PEP	82	102	0.243902	No	Bile duct stone	4.3	Iodixanol	NO	No	No	No	No	EBD	7	Yes	8	169	52
b390	57	M	No PEP	101	101	0	No	Pancreaticobiliary maljunction	0.4	Iodixanol	Yes	No	No	No	Yes	EBD	10	No	1	172	71
b391	58	M	No PEP	116	149	0.284483	No	Pancreaticobiliary maljunction	0.4	Iodixanol	NO	No	No	No	Yes	EBD	8	No	1	172	71
b392	70	M	No PEP	84	328	2.90476	No	Pancreaticobiliary maljunction	1.8	Iodixanol	NO	No	No	No	Yes	EBD	30	No	6	161	58
b393	52	M	No PEP	58	64	0.103448	No	Pancreaticobiliary maljunction	0.3	Iodixanol	NO	Yes	Yes	Yes	Yes	No	65	No	1	177	78
b394	72	M	No PEP	76	134	0.763158	No	Pancreaticobiliary maljunction	0.8	Iodixanol	NO	No	Yes	Yes	Yes	No	49	Yes	3	180	62
b395	82	M	No PEP	115	158	0.373913	No	Pancreaticobiliary maljunction	1.9	Iodixanol	NO	No	Yes	Yes	Yes	No	14	No	12	152	53
b396	59	F	No PEP	101	168	0.663366	No	Pancreaticobiliary maljunction	0.7	Iodixanol	NO	No	Yes	No	Yes	No	7	No	1	157	43
b397	48	M	No PEP	89	229	1.57303	No	Pancreaticobiliary maljunction	1.5	Iodixanol	NO	No	Yes	No	Yes	No	39	No	4	170	74
b398	67	F	No PEP	55	72	0.309091	No	Others	0.3	Iodixanol	NO	Yes	Yes	Yes	No	EBD	10	No	19	151	43
b4	77	M	Mild	49	629	11.8367	No	Bile duct stone	5.5	Iodixanol	NO	Yes	Yes	Yes	Yes	EBD	29	No	13	161	43
b40	81	M	No PEP	91	254	1.79121	No	Bile duct stone	3	Iodixanol	NO	No	No	No	No	EBD	32	No	13	155	56
b41	91	M	No PEP	40	33	-0.175	No	Bile duct stone	5	Iodixanol	NO	No	No	No	No	EBD	19	No	8	163	74
b42	72	M	No PEP	97	323	2.3299	No	Bile duct stone	0.9	Iodixanol	NO	No	No	No	No	EBD	27	Yes	8	169	52
b43	98	F	No PEP	1155	344	-0.702165	No	Bile duct stone	0.9	Iodixanol	NO	Yes	Yes	Yes	No	EBD	60	No	8	132	35
b44	67	F	No PEP	2313	1145	-0.504972	No	Bile duct stone	0.7	Iodixanol	NO	Yes	Yes	Yes	No	EBD	68	No	104	151	43
b45	64	M	No PEP	84	112	0.333333	Yes	Bile duct stone	2.5	Iodixanol	NO	Yes	Yes	Yes	No	EBD	27	No	6	not available	not available
b46	87	M	No PEP	188	74	-0.606383	Yes	Bile duct stone	2.6	Iodixanol	NO	Yes	Yes	Yes	No	EBD	114	No	18	not available	58
b47	77	M	No PEP	97	301	2.10309	No	Bile duct stone	3.9	Iodixanol	Yes	Yes	Yes	Yes	No	EBD	38	No	28	165	62
b48	76	F	No PEP	191	1584	7.29319	Yes	Bile duct stone	0.7	Iodixanol	Yes	No	Yes	Yes	No	EBD	98	No	16	147	42
b49	89	M	No PEP	57	166	1.91228	Yes	Bile duct stone	1.8	Iodixanol	NO	No	Yes	Yes	No	EBD	70	No	6	163	73
b5	83	F	Mild	60	1363	21.7167	Yes	Bile duct stone	0.9	Iodixanol	NO	No	Yes	Yes	Yes	EBD	24	No	8	144	43
b50	56	M	No PEP	52	1076	19.6923	Yes	Bile duct stone	6.4	Iodixanol	NO	No	Yes	Yes	No	EBD	88	No	7	177	77
b51	83	M	No PEP	187	171	-0.0855615	Yes	Bile duct stone	4.4	Iodixanol	NO	No	Yes	Yes	No	EBD	63	No	10	160	66
b52	76	F	No PEP	148	199	0.344595	Yes	Bile duct stone	0.9	Iodixanol	Yes	No	Yes	No	No	EBD	46	No	4	147	42
b53	90	F	No PEP	60	58	-0.0333333	Yes	Bile duct stone	5.8	Iodixanol	NO	No	Yes	No	No	EBD	11	No	7	145	44
b54	76	F	No PEP	206	148	-0.281553	Yes	Bile duct stone	0.9	Iodixanol	Yes	No	Yes	No	No	EBD	81	No	11	147	42
b55	90	F	No PEP	76	259	2.40789	Yes	Bile duct stone	0.6	Iodixanol	Yes	No	Yes	No	No	EBD	53	No	14	not available	33
b56	78	F	No PEP	1133	191	-0.831421	Yes	Bile duct stone	3.8	Iodixanol	NO	No	Yes	No	No	EBD	17	No	16	147	64
b57	79	F	No PEP	81	49	-0.395062	Yes	Bile duct stone	1	Iodixanol	Yes	No	Yes	No	No	EBD	80	No	16	149	37
b58	86	M	No PEP	30	54	0.8	Yes	Bile duct stone	0.5	Iodixanol	Yes	No	Yes	No	No	EBD	31	No	5	not available	not available
b59	78	M	No PEP	19	152	7	Yes	Bile duct stone	1.6	Iodixanol	Yes	No	Yes	No	No	EBD	75	No	19	not available	not available
b6	68	F	Mild	56	1232	21	Yes	Bile duct stone	4.7	Iodixanol	NO	No	No	No	No	No	76	No	12	147	54
b60	67	M	No PEP	71	101	0.422535	Yes	Bile duct stone	0.6	Iodixanol	Yes	No	Yes	No	No	EBD	56	No	25	158	41
b61	93	F	No PEP	132	122	-0.0757576	Yes	Bile duct stone	0.4	Iodixanol	NO	No	No	No	No	EBD	25	No	2	146	50
b62	49	F	No PEP	263	410	0.558935	Yes	Bile duct stone	1.2	Iodixanol	NO	No	No	No	No	EBD	42	No	8	145	105
b63	63	F	No PEP	73	96	0.315068	Yes	Bile duct stone	0.9	Iodixanol	Yes	No	No	No	No	EBD	58	No	8	154	79
b64	77	F	No PEP	102	62	-0.392157	Yes	Bile duct stone	4.1	Iodixanol	NO	No	No	No	No	EBD	28	No	14	not available	33
b65	73	M	No PEP	89	267	2	Yes	Bile duct stone	0.9	Iodixanol	Yes	No	No	No	No	EBD	27	No	4	156	50
b66	73	M	No PEP	122	66	-0.459016	Yes	Bile duct stone	4.7	Iodixanol	Yes	No	No	No	No	EBD	65	No	6	166.2	71.1
b67	79	F	No PEP	121	319	1.63636	Yes	Bile duct stone	5.2	Iodixanol	NO	Yes	Yes	Yes	Yes	EBD	36	No	10	147	51
b68	86	M	No PEP	45	129	1.86667	Yes	Bile duct stone	5.6	Iodixanol	Yes	Yes	Yes	Yes	Yes	EBD	38	No	8	154	54
b69	83	F	No PEP	76	68	-0.105263	No	Bile duct stone	0.3	Iodixanol	NO	No	Yes	Yes	Yes	EBD	18	No	3	144	43
b7	63	F	Mild	130	683	4.25385	Yes	Bile duct stone	0.4	Iodixanol	NO	No	No	No	No	No	50	No	9	149	45
b70	63	F	No PEP	61	824	12.5082	No	Bile duct stone	1	Iodixanol	Yes	No	Yes	Yes	Yes	EBD	81	No	17	154	79
b71	74	M	No PEP	80	151	0.8875	No	Bile duct stone	3.1	Iodixanol	NO	No	Yes	Yes	Yes	EBD	74	No	9	161	51
b72	86	F	No PEP	168	469	1.79167	Yes	Bile duct stone	0.8	Iodixanol	Yes	No	Yes	Yes	No	No	不明	No	6	149.5	48.55
b73	79	F	No PEP	79	68	-0.139241	No	Bile duct stone	1.7	Iodixanol	NO	No	Yes	No	Yes	EBD	34	No	6	147	51
b74	79	F	No PEP	70	121	0.728571	No	Bile duct stone	2.7	Iodixanol	NO	No	Yes	No	Yes	EBD	7	No	11	147	51
b75	90	F	No PEP	985	603	-0.387817	Yes	Bile duct stone	2.8	Iodixanol	Yes	No	Yes	No	Yes	EBD	29	No	33	not available	33
b76	81	M	No PEP	86	83	-0.0348837	Yes	Bile duct stone	1.5	Iodixanol	NO	No	Yes	No	Yes	EBD	17	No	7	162	52
b77	67	M	No PEP	313	857	1.73802	No	Bile duct stone	4.9	Iodixanol	NO	No	Yes	No	Yes	EBD	10	No	7	169	63
b78	82	M	No PEP	203	153	-0.246305	Yes	Bile duct stone	1.9	Iodixanol	Yes	No	Yes	No	Yes	EBD	63	No	8	154	55
b79	81	M	No PEP	53	52	-0.0188679	No	Bile duct stone	7.7	Iodixanol	NO	No	Yes	No	Yes	EBD	23	No	9	162	52
b8	69	F	Mild	89	411	3.61798	No	Bile duct stone	2.3	Iodixanol	Yes	Yes	Yes	Yes	Yes	No	82	Yes	9	148	39
b80	84	M	No PEP	21	22	0.047619	No	Bile duct stone	2.5	Iodixanol	Yes	No	Yes	No	Yes	EBD	41	No	10	not available	not available
b81	78	M	No PEP	51	25	-0.509804	No	Bile duct stone	4	Iodixanol	NO	No	Yes	No	Yes	EBD	10	No	12	159	54
b82	89	M	No PEP	27	23	-0.148148	No	Bile duct stone	5.1	Iodixanol	NO	No	Yes	No	Yes	EBD	13	No	12	not available	not available
b83	83	M	No PEP	79	68	-0.139241	No	Bile duct stone	2	Iodixanol	NO	No	Yes	No	Yes	EBD	23	No	12	159	47
b84	82	M	No PEP	36	137	2.80556	Yes	Bile duct stone	3.1	Iodixanol	Yes	No	Yes	No	Yes	EBD	51	No	19	not available	not available
b85	47	M	No PEP	104	109	0.0480769	No	Bile duct stone	1.1	Iodixanol	NO	No	Yes	No	Yes	EBD	4	No	28	not available	not available
b86	80	F	No PEP	100	730	6.3	No	Bile duct stone	0.7	Iodixanol	Yes	No	No	No	Yes	EBD	26	No	1	147	51
b87	80	F	No PEP	99	579	4.84848	No	Bile duct stone	0.7	Iodixanol	NO	No	No	No	Yes	EBD	26	No	1	147	51
b88	79	F	No PEP	64	68	0.0625	No	Bile duct stone	1.2	Iodixanol	NO	No	No	No	Yes	EBD	11	No	4	147	51
b89	29	F	No PEP	56	181	2.23214	No	Bile duct stone	0.5	Iodixanol	Yes	No	No	No	Yes	EBD	12	No	7	156	52
b9	78	M	Mild	41	1040	24.3659	No	Bile duct stone	4.1	Iodixanol	NO	Yes	Yes	Yes	Yes	No	33	No	9	166	66
b90	78	F	No PEP	116	66	-0.431034	No	Bile duct stone	7	Iodixanol	Yes	No	No	No	Yes	EBD	12	No	9	147	48
b91	78	F	No PEP	116	66	-0.431034	No	Bile duct stone	7	Iodixanol	Yes	No	No	No	Yes	EBD	12	No	9	147	48
b92	83	F	No PEP	90	332	2.68889	Yes	Bile duct stone	2.9	Iodixanol	NO	No	No	No	Yes	EBD	60	No	10	not available	38
b93	49	F	No PEP	1500	1189	-0.207333	Yes	Bile duct stone	3.3	Iodixanol	Yes	No	No	No	Yes	EBD	17	No	16	145	105
b94	63	F	No PEP	92	289	2.1413	No	Bile duct stone	1.2	Iodixanol	Yes	No	No	No	Yes	EBD	14	No	25	149	44
b95	75	M	No PEP	87	76	-0.126437	No	Bile duct stone	0.6	Iodixanol	NO	No	No	No	Yes	EBD	13	No	1	161	51
b96	78	M	No PEP	75	66	-0.12	Yes	Bile duct stone	0.9	Iodixanol	NO	No	No	No	Yes	EBD	30	No	3	167	54
b97	75	M	No PEP	108	80	-0.259259	No	Bile duct stone	0.9	Iodixanol	NO	No	No	No	Yes	EBD	14	No	3	161	51
b98	89	M	No PEP	116	102	-0.12069	No	Bile duct stone	0.6	Iodixanol	NO	No	No	No	Yes	EBD	13	No	3	not available	37.4
b99	59	M	No PEP	185	117	-0.367568	Yes	Bile duct stone	0.7	Iodixanol	Yes	No	No	No	Yes	EBD	50	No	6	167	56
