# Supplementary material for: A comparison of two types of contrast media used in endoscopic retrograde cholangiopancreatography: A retrospective study
Source: PLoS One. 2023 Jan 6;18(1):e0280279. doi: 10.1371/journal.pone.0280279 (PMC9821475; doi:10.1371/journal.pone.0280279)
Supplement: S2 File — (XLSX) [file pone.0280279.s002.xlsx]

## Sheet: propensity score matching
Patient No	Age(year)	Sex	The incidence of PEP	serum average amylase levels pre-ERCP(U/L)	serum average amylase levels post-ERCP(U/L)	The rate of change in serum amylase levels post- and pre-ERCP	Stone removal	Indications for ERCP	Serum total bilirubin level (mg/dl)	Contrast media	Administration of NSAIDs	Prophylactic pancreatic duct stent placement	pancreatic injection	guidewire insertion into the pancreatic duct	naïve papilla	bile duct stenting	total procedure time(min)	prior PEP or a past history of pancreatitis	The duration of hospitalization(days)	number of fasting	height(cm)	weight(kg)
1	80	F	No	99	579	4.84848	No	Bile duct stone	0.7	Iodixanol	No	No	No	No	Yes	EBD	26	No	1	1	147	51	0.670873	82
2	59	F	No	101	168	0.663366	No	Pancreaticobiliary maljunction	0.7	Iodixanol	No	No	Yes	No	Yes	No	7	No	1	2	157	43	0.217607	97
3	67	F	No	2313	1145	-0.504972	No	Bile duct stone	0.7	Iodixanol	No	Yes	Yes	Yes	No	EBD	68	No	104	33	151	43	0.413344	83
4	83	F	No	1040	769	-0.260577	No	Bile duct stone	1.5	Iodixanol	No	Yes	Yes	Yes	Yes	No	34	No	20	37	155	40	0.363336	124
5	74	M	No	197	80	-0.593909	No	Chronic pancreatitis	0.5	Iodixanol	No	Yes	Yes	Yes	Yes	No	26	No	2	2	164	60	0.686704	9
6	67	M	No	84	41	-0.511905	No	Pancreatic cancer	0.7	Iodixanol	Yes	No	Yes	Yes	Yes	EBD	51	No	14	3	170	50	0.86341	47
7	77	M	No	72	49	-0.319444	No	Bile duct stone	1.2	Iodixanol	No	No	No	Yes	No	No	28	No	13	4	165	62	0.52539	113
8	69	F	No	151	131	-0.13245	No	Chronic pancreatitis	0.1	Iodixanol	No	Yes	Yes	Yes	Yes	No	19	Yes	1	2	145	42	0.754652	69
9	76	M	No	79	62	-0.21519	No	Chronic pancreatitis	0.3	Iodixanol	No	Yes	Yes	Yes	Yes	No	18	No	3	3	164	63	0.557657	10
10	70	F	No	120	103	-0.141667	No	Chronic pancreatitis	0.3	Iodixanol	No	Yes	Yes	Yes	Yes	No	16	Yes	1	2	145	42	0.767504	67
11	80	M	No	58	47	-0.189655	No	Bile duct cancer	1.1	Iodixanol	No	No	No	No	Yes	EBD	20	No	1	2	160	60	0.576186	109
12	58	M	No	116	149	0.284483	No	Pancreaticobiliary maljunction	0.4	Iodixanol	No	No	No	No	Yes	EBD	8	No	1	2	172	71	0.315643	158
13	45	M	No	86	71	-0.174419	Yes	Bile duct stone	4.3	Iodixanol	No	No	No	No	No	No	25	No	1	3	174	75	0.248692	139
14	47	M	No	38	132	2.47368	No	Pancreatic cancer	2.4	Iodixanol	No	No	No	No	Yes	EBD	17	No	1	2	176	60	0.430697	159
15	63	F	No	93	48	-0.483871	No	Metallic stent occlusion	0.6	Iodixanol	No	No	No	No	No	No	5	No	1	2	154	79	0.352541	150
16	77	M	No	203	191	-0.0591133	No	Malignant biliary stricture	0.7	Iodixanol	Yes	No	Yes	No	Yes	EBD	50	No	2	3	169	59	0.710427	29
17	93	F	No	132	122	-0.0757576	Yes	Bile duct stone	0.4	Iodixanol	No	No	No	No	No	EBD	25	No	2	2	146	50	0.708865	36
18	59	F	No	91	1344	13.7692	No	Metallic stent occlusion	0.5	Iodixanol	Yes	No	No	No	Yes	EBD	63	No	2	3	148	33	0.850633	55
19	82	F	No	151	125	-0.172185	Yes	Bile duct stone	1	Iodixanol	No	No	Yes	No	No	No	23	No	2	3	151	45	0.667657	64
20	75	M	No	64	56	-0.125	No	Chronic pancreatitis	0.5	Iodixanol	No	Yes	Yes	Yes	Yes	No	17	No	4	3	164	60	0.71707	12
21	84	F	No	75	68	-0.0933333	No	Malignant biliary stricture	0.3	Iodixanol	No	No	No	No	Yes	EBD	15	No	2	3	144	43	0.53434	133
22	76	F	No	107	98	-0.0841121	Yes	Bile duct stone	0.9	Iodixanol	No	No	No	No	No	No	42	No	2	3	150	59	0.492817	136
23	47	M	No	17	90	4.29412	Yes	Pancreatic cancer	4	Iodixanol	No	No	No	No	Yes	No	14	No	2	3	176	60	0.441492	160
24	69	M	No	47	43	-0.0851064	No	Pancreaticobiliary maljunction	0.6	Iodixanol	No	No	Yes	No	No	EBD	70	No	2	2	170	84	0.185162	151
25	91	M	No	59	93	0.576271	No	Bile duct cancer	3.9	Iodixanol	Yes	No	No	No	Yes	EBD	56	No	3	4	151	45	0.921222	21
26	90	M	No	59	93	0.576271	No	Bile duct cancer	3.9	Iodixanol	No	No	No	No	Yes	EBD	56	No	3	4	151	45	0.507088	22
27	61	M	No	272	164	-0.397059	Yes	Bile duct stone	0.5	Iodixanol	No	No	Yes	No	No	No	33	No	3	3	165	50	0.429907	33
28	86	F	No	54	247	3.57407	No	Bile duct cancer	3	Iodixanol	No	No	No	No	Yes	EBD	53	No	3	2	129	25	0.206396	50
29	86	F	No	379	248	-0.345646	No	Bile duct cancer	1.5	Iodixanol	No	No	No	No	Yes	No	86	No	3	2	129	25	0.0827411	51
30	78	M	No	75	66	-0.12	Yes	Bile duct stone	0.9	Iodixanol	No	No	No	No	Yes	EBD	30	No	3	3	167	54	0.43034	105
31	69	M	No	87	106	0.218391	No	Bile duct cancer	1.1	Iodixanol	No	No	No	No	Yes	MS	35	No	3	3	156	52	0.302099	142
32	63	F	No	27	100	2.7037	No	Metallic stent occlusion	3.5	Iodixanol	No	No	No	No	No	EBD	8	No	3	3	154	79	0.484621	149
33	56	M	No	64	63	-0.015625	Yes	Bile duct stone	0.3	Iodixanol	No	No	No	No	No	No	9	No	3	3	177	77	0.313211	156
34	77	F	No	63	160	1.53968	No	Pancreatic cancer	2.8	Iodixanol	Yes	No	No	No	Yes	EBD	25	No	4	3	152	42	0.746155	17
35	77	M	No	59	60	0.0169492	No	Pancreatic cancer	1.4	Iodixanol	No	No	Yes	Yes	Yes	No	18	No	4	3	165	55	0.302826	63
36	68	F	No	153	100	-0.346405	Yes	Bile duct stone	0.5	Iodixanol	No	No	No	No	No	EBD	21	No	4	4	147	54	0.809885	28
37	34	M	No	46	36	-0.217391	No	Bile duct cancer	4.4	Iodixanol	No	No	No	No	Yes	EBD	100	No	4	3	175	47	0.126432	91
38	81	M	No	78	79	0.0128205	Yes	Bile duct stone	1.9	Iodixanol	No	No	Yes	No	No	No	35	No	4	3	162	52	0.458283	95
39	81	M	No	82	81	-0.0121951	Yes	Bile duct stone	0.6	Iodixanol	No	No	No	No	No	No	54	No	4	3	156	52	0.27091	126
40	52	M	No	58	64	0.103448	No	Pancreaticobiliary maljunction	0.3	Iodixanol	No	Yes	Yes	Yes	Yes	No	65	No	1	2	177	78	0.359651	135
41	52	F	No	51	93	0.823529	No	Bile duct cancer	0.6	Iodixanol	No	No	No	No	Yes	No	54	No	4	3	158	53	0.0565254	147
42	48	M	No	89	229	1.57303	No	Pancreaticobiliary maljunction	1.5	Iodixanol	No	No	Yes	No	Yes	No	39	No	4	3	170	74	0.115399	162
43	70	M	No	162	128	-0.209877	Yes	Bile duct stone	0.8	Iodixanol	No	No	Yes	No	No	No	26	No	5	3	159	65	0.756799	54
44	77	M	No	75	65	-0.133333	No	Metallic stent occlusion	1.2	Iodixanol	No	No	No	No	Yes	EBD	45	No	5	2	153.3	65.1	0.221019	71
45	77	M	No	65	72	0.107692	No	Bile duct stone	1.6	Iodixanol	No	No	No	Yes	No	EBD	54	No	17	4	165	62	0.523919	112
46	76	M	No	75	85	0.133333	No	Chronic pancreatitis	0.4	Iodixanol	No	Yes	Yes	Yes	Yes	No	15	No	2	3	164	63	0.57226	7
47	61	M	No	95	105	0.105263	No	IPMN	0.8	Iodixanol	No	No	Yes	Yes	Yes	No	43	No	2	3	172	53	0.161044	141
48	67	M	No	77	88	0.142857	Yes	Bile duct stone	1	Iodixanol	No	No	No	No	No	No	29	Yes	5	3	158	41	0.483897	60
49	78	M	No	34	29	-0.147059	No	Bile duct stone	2.5	Iodixanol	No	No	No	No	No	EBD	5	No	5	4	159	54	0.629385	73
50	52	F	No	64	68	0.0625	No	Bile duct cancer	1	Iodixanol	Yes	No	No	No	Yes	No	44	No	5	3	158	52	0.451082	148
51	68	M	No	72	84	0.166667	Yes	Bile duct stone	1.4	Iodixanol	No	No	Yes	Yes	No	No	31	No	7	5	171	53	0.655972	65
52	75	M	No	100	112	0.12	No	Chronic pancreatitis	0.5	Iodixanol	Yes	Yes	Yes	Yes	Yes	No	35	No	2	4	164	60	0.953962	6
53	76	M	No	51	67	0.313725	No	Pancreatic cancer	0.6	Iodixanol	No	No	Yes	Yes	Yes	No	52	No	6	3	168	58	0.303807	114
54	69	M	No	41	44	0.0731707	No	Pancreaticobiliary maljunction	1.3	Iodixanol	No	No	No	No	No	EBD	18	No	5	3	170	84	0.323418	152
55	71	F	No	95	123	0.294737	No	Chronic pancreatitis	0.5	Iodixanol	No	Yes	Yes	Yes	Yes	No	15	Yes	1	2	145	42	0.773826	66
56	87	M	Moderate	255	288	0.129412	No	Bile duct cancer	3.1	Iodixanol	No	Yes	Yes	Yes	Yes	MS	22	No	13	19	157	51	0.88537	2
57	65	F	No	23	63	1.73913	No	Malignant biliary stricture	5.5	Iodixanol	No	Yes	Yes	Yes	No	EBD	87	No	21	9	153	58	0.248387	107
58	86	F	No	182	115	-0.368132	No	Bile duct cancer	1.8	Iodixanol	No	No	No	No	No	EBD	32	No	6	3	129	25	0.657884	48
59	74	M	No	34	75	1.20588	No	Chronic pancreatitis	0.5	Iodixanol	No	Yes	Yes	Yes	Yes	No	17	No	2	3	164	60	0.713442	8
60	70	M	No	84	328	2.90476	No	Pancreaticobiliary maljunction	1.8	Iodixanol	No	No	No	No	Yes	EBD	30	No	6	6	161	58	0.134643	62
61	82	M	No	115	158	0.373913	No	Pancreaticobiliary maljunction	1.9	Iodixanol	No	No	Yes	Yes	Yes	No	14	No	12	5	152	53	0.377281	137
62	79	F	No	79	68	-0.139241	No	Bile duct stone	1.7	Iodixanol	No	No	Yes	No	Yes	EBD	34	No	6	7	147	51	0.700516	81
63	54	F	No	28	47	0.678571	No	Pancreatic cancer	0.9	Iodixanol	No	No	No	No	Yes	MS	7	No	6	2	149	55	0.619305	84
64	66	M	No	107	131	0.224299	Yes	Bile duct stone	0.9	Iodixanol	No	No	Yes	No	No	No	46	No	6	5	156	54	0.57147	98
65	70	F	No	134	181	0.350746	No	Chronic pancreatitis	0.5	Iodixanol	No	Yes	Yes	Yes	Yes	No	18	Yes	1	2	145	42	0.763681	68
66	68	M	No	51	37	-0.27451	No	Bile duct cancer	1.1	Iodixanol	No	No	No	No	Yes	No	5	No	6	3	155	56	0.242474	140
67	81	M	No	49	134	1.73469	Yes	Bile duct stone	0.7	Iodixanol	No	No	No	No	No	EBD	67	No	6	3	156	52	0.31349	125
68	76	F	No	65	63	-0.0307692	No	Pancreatic cancer	7.2	Iodixanol	No	No	No	No	Yes	EBD	13	No	7	5	152	42	0.294541	16
69	92	M	No	25	345	12.8	No	Bile duct cancer	6.4	Iodixanol	Yes	No	No	No	Yes	EBD	59	No	7	4	151	45	0.928037	23
70	76	F	No	82	76	-0.0731707	No	Bile duct cancer	0.3	Iodixanol	No	No	No	No	Yes	EBD	9	No	7	5	152	42	0.49641	42
71	86	F	No	183	128	-0.300546	No	Bile duct cancer	1.8	Iodixanol	No	No	No	No	Yes	No	62	No	7	6	129	25	0.119636	52
72	87	M	No	64	48	-0.25	No	Bile duct stone	5.6	Iodixanol	No	No	No	No	Yes	EBD	19	No	7	4	158	48	0.697657	89
73	78	F	No	140	143	0.0214286	Yes	Bile duct stone	1.3	Iodixanol	No	No	No	No	No	No	44	No	7	3	147	64	0.697074	79
74	34	M	No	152	151	-0.00657895	No	Bile duct cancer	7.9	Iodixanol	No	No	No	No	Yes	No	80	No	7	7	175	47	0.143992	92
75	81	M	No	86	83	-0.0348837	Yes	Bile duct stone	1.5	Iodixanol	No	No	Yes	No	Yes	EBD	17	No	7	3	162	52	0.592245	93
76	84	M	No	46	71	0.543478	No	Bile duct cancer	4.9	Iodixanol	No	No	No	No	Yes	EBD	28	No	7	5	157	55	0.618431	100
77	67	M	No	313	857	1.73802	No	Bile duct stone	4.9	Iodixanol	No	No	Yes	No	Yes	EBD	10	No	7	10	169	63	0.414037	117
78	68	M	No	58	112	0.931034	No	IPMN	1.6	Iodixanol	No	No	Yes	Yes	Yes	No	22	No	7	3	171	83	0.295991	58
79	71	F	No	23	39	0.695652	No	Pancreatic cancer	2.1	Iodixanol	No	No	Yes	No	Yes	No	53	No	7	3	150	40	0.291533	120
80	68	F	No	99	119	0.20202	No	Pancreatic cancer	1	Iodixanol	No	No	Yes	No	Yes	MS	14	No	7	5	157	49	0.326417	134
81	69	M	No	166	175	0.0542169	No	Bile duct cancer	1.3	Iodixanol	No	No	No	No	Yes	MS	34	No	7	3	156	52	0.31216	143
82	87	M	No	137	170	0.240876	Yes	Bile duct stone	1.7	Iodixanol	No	No	No	No	No	EBD	27	No	7	5	163	54	0.528713	131
83	80	M	No	36	93	1.58333	No	IPMN	0.7	Iodixanol	No	No	Yes	Yes	No	No	58	No	8	3	169	85	0.276596	59
84	45	M	No	252	105	-0.583333	No	Bile duct stone	10	Iodixanol	No	No	No	No	No	EBD	4	No	7	3	174	75	0.489286	138
85	82	M	No	203	153	-0.246305	Yes	Bile duct stone	1.9	Iodixanol	Yes	No	Yes	No	Yes	EBD	63	No	8	3	154	55	0.904278	14
86	61	M	No	205	272	0.326829	Yes	Bile duct stone	0.4	Iodixanol	No	No	Yes	No	No	No	97	No	8	3	165	50	0.158532	34
87	91	M	No	40	33	-0.175	No	Bile duct stone	5	Iodixanol	No	No	No	No	No	EBD	19	No	8	10	163	74	0.655993	77
88	83	M	No	42	205	3.88095	No	Bile duct cancer	0.6	Iodixanol	No	No	Yes	No	Yes	EBD	87	No	8	5	157	55	0.346158	99
89	85	M	No	45	68	0.511111	No	Bile duct cancer	2.6	Iodixanol	No	No	No	No	Yes	EBD	29	No	8	7	157	55	0.584013	101
90	72	M	No	97	323	2.3299	No	Bile duct stone	0.9	Iodixanol	No	No	No	No	No	EBD	27	Yes	8	7	169	52	0.58508	108
91	72	M	No	76	134	0.763158	No	Pancreaticobiliary maljunction	0.8	Iodixanol	No	No	Yes	Yes	Yes	No	49	Yes	3	3	180	62	0.114606	116
92	87	M	No	426	435	0.0211268	No	Bile duct cancer	2.1	Iodixanol	Yes	No	No	No	Yes	MS	101	No	9	18	157	51	0.871842	4
93	63	F	Mild	130	683	4.25385	Yes	Bile duct stone	0.4	Iodixanol	No	No	No	No	No	No	50	No	9	11	149	45	0.519694	30
94	79	F	No	47	83	0.765957	Yes	Bile duct stone	0.8	Iodixanol	No	No	No	No	No	No	49	Yes	9	4	147	64	0.718479	80
95	81	M	No	53	52	-0.0188679	No	Bile duct stone	7.7	Iodixanol	No	No	Yes	No	Yes	EBD	23	No	9	6	162	52	0.570329	94
96	28	M	No	131	197	0.503817	No	Pancreatic cancer	0.4	Iodixanol	No	Yes	Yes	Yes	No	No	52	Yes	256	42	163	31	0.586786	96
97	71	M	No	57	66	0.157895	Yes	Bile duct stone	2.1	Iodixanol	No	No	No	No	Yes	EBD	21	No	10	2	176	55	0.595115	40
98	75	F	No	63	49	-0.222222	No	Bile duct cancer	0.6	Iodixanol	Yes	No	No	No	Yes	EBD	21	No	10	3	152	42	0.899354	43
99	50	F	No	73	144	0.972603	No	IPMN	0.3	Iodixanol	No	Yes	Yes	Yes	Yes	No	56	No	19	8	160	70	0.53657	122
100	81	M	No	139	509	2.66187	No	Pancreatic cancer	0.5	Iodixanol	No	No	Yes	No	Yes	No	49	No	11	3	163	39	0.132521	15
101	74	M	No	80	151	0.8875	No	Bile duct stone	3.1	Iodixanol	No	No	Yes	Yes	Yes	EBD	74	No	9	11	161	51	0.406582	123
102	85	M	No	34	75	1.20588	No	Bile duct cancer	4.6	Iodixanol	No	No	No	No	Yes	EBD	17	No	11	10	157	55	0.662181	102
103	80	M	No	44	85	0.931818	No	Bile duct cancer	0.9	Iodixanol	No	No	No	No	Yes	EBD	41	No	11	4	160	60	0.477934	110
104	65	F	No	30	30	0	No	Malignant biliary stricture	7.5	Iodixanol	No	No	Yes	No	No	EBD	42	No	11	2	153	58	0.305965	106
105	68	F	Mild	56	1232	21	Yes	Bile duct stone	4.7	Iodixanol	No	No	No	No	No	No	76	No	12	8	147	54	0.559157	27
106	78	M	No	51	25	-0.509804	No	Bile duct stone	4	Iodixanol	No	No	Yes	No	Yes	EBD	10	No	12	5	159	54	0.588373	74
107	73	M	No	135	225	0.666667	No	Bile duct stone	1	Iodixanol	No	Yes	Yes	Yes	Yes	No	103	No	6	3	160	55	0.396779	103
108	72	M	No	73	79	0.0821918	No	Bile duct stone	16.9	Iodixanol	No	No	Yes	No	Yes	No	67	No	12	10	164	57	0.55373	115
109	76	M	No	30	131	3.36667	No	Chronic pancreatitis	0.6	Iodixanol	No	Yes	Yes	Yes	Yes	No	15	No	5	5	164	63	0.572756	13
110	70	F	No	117	222	0.897436	No	Chronic pancreatitis	0.3	Iodixanol	No	Yes	Yes	Yes	Yes	No	33	Yes	1	2	145	42	0.707976	70
111	89	M	No	57	166	1.91228	Yes	Bile duct stone	1.8	Iodixanol	No	No	Yes	Yes	No	EBD	70	No	6	4	163	73	0.440727	78
112	74	M	No	82	220	1.68293	No	Chronic pancreatitis	0.4	Iodixanol	No	Yes	Yes	Yes	Yes	No	18	No	3	2	164	60	0.710664	11
113	84	F	No	125	267	1.136	Yes	Bile duct stone	0.8	Iodixanol	No	No	Yes	Yes	No	No	86	No	5	3	141	53	0.155387	20
114	87	M	No	67	397	4.92537	No	Bile duct cancer	1.5	Iodixanol	No	No	No	No	No	EBD	28	No	12	10	162	54	0.467302	132
115	87	M	Mild	61	1073	16.5902	No	Bile duct cancer	10.4	Iodixanol	No	No	No	No	Yes	EBD	65	No	12	12	168	56	0.204011	32
116	69	M	No	28	46	0.642857	No	Pancreaticobiliary maljunction	4.5	Iodixanol	No	No	No	No	No	EBD	20	No	12	3	170	84	0.35727	153
117	91	M	No	26	176	5.76923	No	Pancreatic cancer	7.4	Iodixanol	No	No	Yes	Yes	Yes	EBD	48	No	19	4	159	45	0.193722	56
118	81	M	No	114	377	2.30702	Yes	Bile duct stone	2.9	Iodixanol	No	Yes	Yes	Yes	No	No	75	No	6	5	155	56	0.430214	130
119	81	M	No	91	254	1.79121	No	Bile duct stone	3	Iodixanol	No	No	No	No	No	EBD	32	No	13	5	155	56	0.42889	129
120	84	M	Mild	103	374	2.63107	No	Pancreatic cancer	26.3	Iodixanol	No	No	Yes	Yes	Yes	EBD	33	No	29	16	154	43	0.745445	18
121	46	M	No	53	354	5.67925	Yes	Bile duct stone	1	Iodixanol	Yes	No	Yes	No	No	No	21	No	14	4	171	74	0.871346	24
122	87	M	No	66	157	1.37879	No	Bile duct cancer	4	Iodixanol	Yes	No	No	No	Yes	MS	32	No	15	27	157	51	0.960896	5
123	70	M	No	71	70	-0.0140845	No	Bile duct cancer	0.4	Iodixanol	No	No	Yes	No	Yes	No	21	No	15	3	153	38	0.208757	161
124	81	M	No	56	48	-0.142857	No	Bile duct cancer	0.9	Iodixanol	No	No	No	No	Yes	MS	23	No	16	3	170	86	0.537597	118
125	67	M	No	81	99	0.222222	Yes	Bile duct stone	0.2	Iodixanol	No	No	No	No	No	No	27	No	18	4	164	41	0.339777	26
126	66	M	Mild	73	643	7.80822	No	Malignant biliary stricture	16.7	Iodixanol	No	No	Yes	No	Yes	No	42	No	18	21	164	60	0.58933	111
127	76	F	No	566	413	-0.270318	No	Bile duct cancer	0.4	Iodixanol	No	No	No	No	Yes	MS	29	No	19	4	152	42	0.544412	41
128	84	M	No	50	58	0.16	No	Pancreatic cancer	19.5	Iodixanol	No	No	No	No	Yes	EBD	6	No	20	2	154	43	0.736158	19
129	70	M	No	25	28	0.12	No	IPMN	5.8	Iodixanol	No	No	Yes	No	Yes	EBD	36	No	20	7	171	61	0.555246	104
130	46	M	Mild	112	405	2.61607	No	Pancreatic cancer	1.6	Iodixanol	No	No	Yes	Yes	Yes	EBD	17	No	7	8	169	47	0.199857	39
131	67	F	No	94	157	0.670213	No	Bile duct cancer	12.5	Iodixanol	No	No	No	No	Yes	EBD	21	No	22	6	152	46	0.309973	25
132	87	M	No	39	651	15.6923	No	Bile duct stone	1.9	Iodixanol	No	No	No	No	Yes	EBD	12	No	22	4	158	48	0.676535	90
133	69	M	No	136	240	0.764706	No	Bile duct cancer	2.1	Iodixanol	No	No	No	No	Yes	EBD	13	No	22	3	156	52	0.307549	145
134	53	F	No	63	220	2.49206	No	Pancreatic cancer	3.6	Iodixanol	No	No	No	No	Yes	MS	17	No	25	2	149	55	0.61351	85
135	54	F	No	26	30	0.153846	No	Pancreatic cancer	2.9	Iodixanol	No	No	No	No	Yes	EBD	12	No	25	2	149	55	0.517811	86
136	76	F	No	279	415	0.487455	No	Bile duct cancer	0.3	Iodixanol	No	No	No	No	Yes	EBD	44	No	26	1	152	42	0.353099	44
137	69	M	No	92	123	0.336957	No	Bile duct cancer	5.1	Iodixanol	No	No	Yes	No	Yes	EBD	54	No	30	3	156	52	0.240995	144
138	54	F	No	17	41	1.41176	No	Pancreatic cancer	3.8	Iodixanol	No	No	No	No	Yes	EBD	9	No	31	7	149	55	0.544158	87
139	76	F	No	59	62	0.0508475	No	Bile duct cancer	0.3	Iodixanol	Yes	No	No	No	Yes	EBD	25	No	35	2	152	42	0.891886	45
140	53	F	No	51	223	3.37255	No	Pancreatic cancer	10.3	Iodixanol	No	No	No	No	Yes	EBD	12	No	35	4	149	55	0.623583	88
141	78	M	No	24	43	0.791667	Yes	Bile duct stone	1.2	Iodixanol	No	No	No	No	No	No	33	No	35	3	159	54	0.460584	75
142	83	F	No	67	78	0.164179	No	Malignant biliary stricture	18.5	Iodixanol	No	No	No	No	No	No	83	No	36	3	143	40	0.183415	127
143	69	M	No	115	110	-0.0434783	No	Bile duct cancer	5.6	Iodixanol	No	No	No	No	Yes	EBD	8	No	39	3	156	52	0.37336	146
144	68	M	No	87	401	3.6092	No	Bile duct cancer	0.4	Iodixanol	No	Yes	Yes	Yes	Yes	No	44	No	2	3	158	42	0.386252	72
145	87	M	Moderate	112	459	3.09821	No	Bile duct cancer	12.7	Iodixanol	Yes	Yes	Yes	Yes	Yes	EBD	55	No	26	30	157	51	0.981319	3
146	67	M	Mild	93	474	4.09677	No	Bile duct stone	0.5	Iodixanol	No	Yes	Yes	Yes	Yes	EBD	43	No	10	17	158	41	0.550647	57
147	74	F	No	148	599	3.0473	No	Pancreatic cancer	0.5	Iodixanol	No	Yes	Yes	Yes	Yes	No	88	No	3	3	142	39	0.22429	61
148	81	M	No	55	35	-0.363636	No	Bile duct cancer	2.2	Iodixanol	No	No	No	No	Yes	EBD	11	No	40	5	170	86	0.500515	119
149	83	F	No	42	999	22.7857	No	Malignant biliary stricture	6.6	Iodixanol	No	No	No	No	Yes	No	135	No	41	3	143	40	0.0337584	128
150	78	M	No	38	48	0.263158	Yes	Bile duct stone	1.4	Iodixanol	No	No	No	No	No	No	34	No	43	4	159	54	0.409062	76
151	86	F	No	55	42	-0.236364	No	Bile duct cancer	5.5	Iodixanol	No	No	No	No	No	EBD	43	No	60	33	129	25	0.608195	49
152	64	F	No	98	784	7	No	IPMN	9.8	Iodixanol	No	No	Yes	No	Yes	No	23	No	61	31	152	44	0.384705	37
153	46	M	No	145	841	4.8	No	Pancreatic cancer	2.8	Iodixanol	No	No	No	No	Yes	No	40	No	61	5	178	45	0.0735738	154
154	77	M	Mild	122	585	3.79508	No	IPMN	0.9	Iodixanol	No	No	Yes	Yes	Yes	No	68	No	8	11	157	58	0.313315	46
155	75	M	Mild	32	665	19.7812	No	Pancreatic cancer	9.1	Iodixanol	No	No	Yes	Yes	Yes	EBD	45	No	17	8	161	53	0.408818	121
156	84	M	No	121	236	0.950413	No	Pancreatic cancer	3.2	Iodixanol	No	No	Yes	No	Yes	MS	25	No	62	5	159	58	0.468975	31
157	56	F	Moderate	59	793	12.4407	No	IPMN	0.8	Iodixanol	No	No	Yes	Yes	Yes	No	34	No	12	13	153	59	0.43734	157
158	56	M	No	52	1076	19.6923	Yes	Bile duct stone	6.4	Iodixanol	No	No	Yes	Yes	No	EBD	88	No	7	7	177	77	0.182654	155
159	71	M	Mild	104	1362	12.0962	Yes	Bile duct stone	1.1	Iodixanol	Yes	No	Yes	Yes	No	EBD	59	No	8	12	169	64	0.802019	35
160	64	F	No	98	234	1.38776	No	IPMN	7.7	Iodixanol	No	No	Yes	No	Yes	No	45	No	66	2	152	44	0.270334	38
161	32	M	Mild	90	1863	19.7	No	Pancreaticobiliary maljunction	0.8	Iodixanol	Yes	Yes	Yes	Yes	Yes	EBD	42	Yes	6	15	167	64	0.861998	53
162	87	M	Mild	64	3092	47.3125	No	Bile duct cancer	11.4	Iodixanol	Yes	No	Yes	Yes	Yes	EBD	86	No	33	22	157	51	0.912242	1
163	78	F	No	969	497	-0.4871	No	Bile duct stone	4.3	Amidotrizoic acid	No	Yes	Yes	Yes	No	EBD	46	No	23	10	151	44	0.794201	68
164	62	M	No	81	87	0.0740741	No	Bile duct cancer	2.6	Amidotrizoic acid	No	Yes	No	No	Yes	EBD	3	Yes	120	3	165	67	0.866935	4
165	67	F	No	2578	1741	-0.32467	Yes	Bile duct stone	2.2	Amidotrizoic acid	Yes	No	Yes	No	No	No	24	No	25	42	148.8	47.9	0.967896	3
166	61	F	No	266	33	-0.87594	No	Chronic pancreatitis	0.2	Amidotrizoic acid	No	Yes	Yes	Yes	Yes	No	24	No	18	3	157	42	0.378626	137
167	79	M	No	56	44	-0.214286	No	Bile duct cancer	1.5	Amidotrizoic acid	No	No	No	No	Yes	EBD	21	No	4	2	160	60	0.574706	7
168	73	F	No	127	162	0.275591	No	Bile duct cancer	1.2	Amidotrizoic acid	No	No	No	No	Yes	MS	35	No	8	3	142	54	0.707272	8
169	77	M	No	438	205	-0.531963	No	Bile duct stone	1.2	Amidotrizoic acid	No	No	Yes	Yes	No	No	40	No	5	2	162	52	0.326456	134
170	75	M	No	97	138	0.42268	No	Malignant biliary stricture	7.3	Amidotrizoic acid	No	No	No	No	Yes	No	15	No	23	8	158	50	0.555559	10
171	82	M	No	548	315	-0.425182	No	Bile duct cancer	0.7	Amidotrizoic acid	No	Yes	Yes	Yes	Yes	EBD	53	No	9	13	164	56	0.68428	9
172	72	M	No	71	67	-0.056338	No	Pancreatic cancer	15.9	Amidotrizoic acid	No	No	No	No	Yes	MS	29	No	15	7	148	39	0.575309	13
173	63	M	No	705	148	-0.790071	No	Bile duct stone	5.3	Amidotrizoic acid	No	No	No	No	Yes	EBD	82	No	9	3	168.9	55.8	0.131675	15
174	86	M	No	93	90	-0.0322581	No	Malignant biliary stricture	11.4	Amidotrizoic acid	No	No	Yes	No	No	EBD	43	No	15	9	162	62	0.726068	12
175	66	M	No	178	65	-0.634831	No	Pancreatic cancer	0.6	Amidotrizoic acid	Yes	Yes	Yes	Yes	Yes	No	25	No	4	3	161	63	0.960217	5
176	76	F	No	64	95	0.484375	Yes	Bile duct stone	0.6	Amidotrizoic acid	Yes	No	No	No	No	No	33	No	4	3	149	56	0.899445	14
177	82	M	No	36	34	-0.0555556	No	Bile duct cancer	29.4	Amidotrizoic acid	No	No	No	No	Yes	EBD	5	No	71	8	157	55	0.746368	17
178	73	F	No	179	872	3.87151	No	Pancreaticobiliary maljunction	2.8	Amidotrizoic acid	No	No	Yes	No	Yes	EBD	15	No	13	3	142	54	0.738426	19
179	62	M	No	123	121	-0.0162602	No	Bile duct cancer	2.6	Amidotrizoic acid	No	No	No	No	Yes	EBD	42	No	10	3	170	57	0.155077	20
180	68	F	No	136	79	-0.419118	No	IPMN	0.6	Amidotrizoic acid	Yes	No	Yes	Yes	Yes	No	47	No	7	3	158	45	0.640015	102
181	82	M	No	58	128	1.2069	No	Bile duct cancer	2.3	Amidotrizoic acid	Yes	No	No	No	Yes	EBD	108	No	30	6	157	55	0.507129	22
182	76	F	No	54	681	11.6111	Yes	Bile duct stone	2.1	Amidotrizoic acid	Yes	No	Yes	No	Yes	EBD	44	No	6	5	147	48	0.894604	23
183	62	M	No	87	100	0.149425	No	Bile duct cancer	2.9	Amidotrizoic acid	No	Yes	No	No	Yes	EBD	9	Yes	122	3	165	67	0.856255	24
184	52	M	No	77	155	1.01299	No	Pancreatic cancer	0.9	Amidotrizoic acid	No	No	No	No	Yes	EBD	8	No	52	3	171	54	0.310562	25
185	63	M	No	115	88	-0.234783	No	Pancreatic cancer	14.2	Amidotrizoic acid	No	No	Yes	Yes	Yes	No	41	No	46	6	165	45	0.501833	42
186	83	F	No	97	114	0.175258	No	Bile duct stone	0.5	Amidotrizoic acid	No	No	No	No	Yes	EBD	21	No	2	2	152	39	0.518791	30
187	73	M	No	31	21	-0.322581	No	Pancreatic cancer	0.9	Amidotrizoic acid	No	Yes	No	No	Yes	EBD	16	No	28	3	148	41	0.806112	35
188	70	M	No	29	20	-0.310345	No	Pancreatic cancer	0.6	Amidotrizoic acid	No	Yes	Yes	Yes	Yes	EBD	40	No	43	3	166	55	0.679939	79
189	79	F	No	98	46	-0.530612	No	Pancreatic cancer	1.2	Amidotrizoic acid	No	No	No	No	No	MS	28	No	41	3	141	48	0.560375	27
190	86	F	No	78	81	0.0384615	No	Bile duct cancer	1.4	Amidotrizoic acid	No	No	No	No	No	MS	15	No	10	3	151	41	0.812691	28
191	87	F	No	62	41	-0.33871	No	Bile duct cancer	1.4	Amidotrizoic acid	No	No	No	No	No	EBD	18	No	5	7	151	41	0.726705	29
192	77	M	No	71	148	1.08451	No	Bile duct cancer	2.4	Amidotrizoic acid	No	No	No	No	Yes	EBD	41	No	9	3	162	75	0.385379	37
193	75	M	No	96	229	1.38542	No	Bile duct stone	1	Amidotrizoic acid	No	No	No	No	No	No	60	No	7	8	171	72	0.470174	31
194	65	F	No	137	225	0.642336	No	Bile duct stone	0.7	Amidotrizoic acid	No	No	Yes	No	Yes	No	28	No	7	3	144	51	0.200426	39
195	77	M	No	44	72	0.636364	Yes	Bile duct stone	0.5	Amidotrizoic acid	No	No	No	No	No	EBD	60	No	8	3	161	56.8	0.430868	33
196	75	M	No	35	29	-0.171429	No	IPMN	4.8	Amidotrizoic acid	No	No	Yes	Yes	Yes	EBD	5	No	22	5	153	47	0.729944	69
197	67	M	No	52	51	-0.0192308	No	Bile duct cancer	2.6	Amidotrizoic acid	No	No	No	No	Yes	No	14	No	14	9	160	50	0.591147	40
198	45	M	No	47	41	-0.12766	No	Bile duct stone	3.2	Amidotrizoic acid	No	No	Yes	Yes	Yes	No	18	No	13	24	177	81	0.43735	78
199	53	M	No	100	96	-0.04	No	Chronic pancreatitis	0.6	Amidotrizoic acid	No	No	Yes	Yes	No	No	22	No	4	3	169	60	0.180656	155
200	64	M	No	75	58	-0.226667	Yes	Bile duct stone	0.6	Amidotrizoic acid	No	No	No	No	No	No	30	No	2	3	161	62	0.270392	38
201	82	F	No	151	155	0.0264901	No	Bile duct stone	0.8	Amidotrizoic acid	No	No	Yes	No	Yes	No	3	No	8	3	144	44	0.311912	46
202	73	M	No	19	10	-0.473684	No	Pancreatic cancer	0.6	Amidotrizoic acid	No	Yes	No	No	Yes	EBD	9	No	36	2	148	41	0.822204	47
203	46	M	No	37	49	0.324324	No	Malignant biliary stricture	5	Amidotrizoic acid	No	No	No	No	No	EBD	32	No	23	3	167	87	0.54619	41
204	74	F	No	106	72	-0.320755	No	Bile duct cancer	1.9	Amidotrizoic acid	Yes	No	No	No	Yes	EBD	15	No	105	5	148	40	0.773451	54
205	73	M	No	16	18	0.125	No	Pancreatic cancer	1	Amidotrizoic acid	No	Yes	No	No	Yes	EBD	16	No	2	3	148	41	0.806526	55
206	61	M	No	114	111	-0.0263158	No	Bile duct cancer	10.6	Amidotrizoic acid	No	No	Yes	Yes	Yes	EBD	29	No	22	3	170	57	0.294063	16
207	68	M	No	228	229	0.00438596	No	Chronic pancreatitis	0.4	Amidotrizoic acid	No	No	Yes	Yes	Yes	No	15	No	4	3	155	59	0.540651	87
208	65	M	No	38	31	-0.184211	No	Malignant biliary stricture	1.3	Amidotrizoic acid	No	No	No	No	Yes	EBD	8	No	4	5	156	42	0.27727	59
209	85	M	No	49	123	1.5102	Yes	Bile duct stone	0.4	Amidotrizoic acid	No	No	No	No	Yes	No	40	No	39	3	163	52	0.482542	60
210	74	M	No	108	50	-0.537037	Yes	Bile duct stone	0.7	Amidotrizoic acid	Yes	No	No	No	No	No	70	No	9	3	166.9	37.9	0.663235	48
211	46	M	No	49	33	-0.326531	No	Malignant biliary stricture	7.3	Amidotrizoic acid	No	No	No	No	No	No	11	No	17	8	167	87	0.615059	49
212	77	M	No	163	105	-0.355828	No	Bile duct stone	0.1	Amidotrizoic acid	No	No	No	No	No	EBD	100	No	13	4	161	56.8	0.207021	50
213	36	M	No	57	211	2.70175	No	Pancreaticobiliary maljunction	0.6	Amidotrizoic acid	No	No	No	No	No	No	80	No	9	12	168	75.5	0.0796582	51
214	60	F	No	47	169	2.59574	No	Bile duct stone	0.6	Amidotrizoic acid	No	No	No	No	No	No	75	No	5	5	150.5	50.25	0.11938	52
215	46	M	No	58	63	0.0862069	No	Pancreaticobiliary maljunction	1.6	Amidotrizoic acid	No	Yes	Yes	Yes	Yes	EBD	69	No	90	9	165	70	0.634968	73
216	77	M	No	31	41	0.322581	Yes	Bile duct stone	2.1	Amidotrizoic acid	No	No	Yes	Yes	Yes	EBD	40	No	12	10	167	54	0.428258	105
217	71	M	No	240	81	-0.6625	No	Bile duct cancer	3.7	Amidotrizoic acid	No	No	No	No	Yes	EBD	16	No	16	3	170	60	0.682197	70
218	52	M	No	63	352	4.5873	Yes	Bile duct stone	0.8	Amidotrizoic acid	No	No	Yes	No	No	EBD	68	No	7	3	169	51	0.194599	56
219	77	M	No	48	170	2.54167	No	Bile duct stone	1.6	Amidotrizoic acid	No	No	No	No	No	No	20	No	4	3	160	64	0.552465	57
220	40	M	No	86	342	2.97674	No	Pancreaticobiliary maljunction	0.4	Amidotrizoic acid	No	No	Yes	No	Yes	EBD	5	No	7	5	173	68	0.220871	71
221	79	M	No	109	122	0.119266	No	IPMN	0.7	Amidotrizoic acid	No	No	Yes	Yes	Yes	No	6	No	4	3	160	65	0.289786	120
222	71	M	No	174	85	-0.511494	No	Bile duct cancer	2.1	Amidotrizoic acid	No	No	No	No	Yes	EBD	39	No	2	3	169	71	0.588595	74
223	65	M	No	124	148	0.193548	No	Pancreatic cancer	0.9	Amidotrizoic acid	No	No	Yes	Yes	Yes	No	34	No	5	5	177	69	0.449558	148
224	75	F	No	100	180	0.8	Yes	Bile duct stone	0.6	Amidotrizoic acid	No	No	No	No	No	No	55	No	3	3	149	56	0.13234	62
225	61	F	No	49	85	0.734694	No	Bile duct stone	0.7	Amidotrizoic acid	No	No	Yes	Yes	Yes	No	55	No	9	3	150	61	0.295944	58
226	78	F	No	97	108	0.113402	No	Bile duct stone	1.1	Amidotrizoic acid	No	Yes	No	No	No	No	41	No	17	7	151	44	0.668528	64
227	77	F	No	153	123	-0.196078	Yes	Bile duct stone	2	Amidotrizoic acid	No	No	No	No	No	No	23	No	2	3	141	34	0.649462	65
228	86	M	No	104	99	-0.0480769	No	Malignant biliary stricture	5.2	Amidotrizoic acid	No	No	No	No	No	MS	30	No	5	4	162	62	0.778255	66
229	74	M	No	47	62	0.319149	Yes	Bile duct stone	1.1	Amidotrizoic acid	Yes	No	No	No	No	No	35	No	16	5	166.9	37.9	0.789571	67
230	76	M	No	90	200	1.22222	Yes	Bile duct stone	3.2	Amidotrizoic acid	No	No	Yes	Yes	Yes	EBD	56	No	31	3	163	67	0.601025	100
231	71	M	No	79	84	0.0632911	No	Bile duct cancer	1.1	Amidotrizoic acid	No	No	No	No	Yes	MS	31	No	8	3	170	60	0.678201	81
232	72	M	No	67	68	0.0149254	No	Pancreatic cancer	23	Amidotrizoic acid	No	No	Yes	No	Yes	EBD	18	No	22	11	148	39	0.672452	82
233	82	M	No	125	86	-0.312	No	Pancreaticobiliary maljunction	0.8	Amidotrizoic acid	No	No	Yes	No	Yes	No	10	No	3	3	151	53	0.41332	83
234	70	M	No	140	106	-0.242857	Yes	Bile duct stone	0.1	Amidotrizoic acid	No	No	No	No	No	No	80	Yes	5	3	169	52	0.385826	72
235	78	F	No	83	114	0.373494	No	Pancreatic cancer	13.9	Amidotrizoic acid	No	No	Yes	No	Yes	EBD	11	No	17	2	146	40	0.617333	85
236	63	M	No	111	230	1.07207	No	Metallic stent occlusion	0.3	Amidotrizoic acid	No	Yes	Yes	Yes	Yes	No	17	No	9	2	168	70	0.347488	99
237	74	M	No	50	46	-0.08	Yes	Bile duct stone	4.9	Amidotrizoic acid	No	No	No	No	No	EBD	20	No	8	10	166.9	37.9	0.46106	75
238	75	M	No	61	181	1.96721	Yes	Bile duct stone	1.1	Amidotrizoic acid	Yes	No	No	No	No	No	129	No	3	5	166.9	37.9	0.409354	76
239	67	M	No	53	38	-0.283019	No	Malignant biliary stricture	12.7	Amidotrizoic acid	No	No	No	No	Yes	EBD	25	No	42	6	165	57	0.643779	90
240	67	M	No	44	171	2.88636	No	IPMN	0.6	Amidotrizoic acid	No	No	Yes	No	Yes	No	75	Yes	9	5	181.5	62.25	0.143461	92
241	81	M	No	81	214	1.64198	No	IPMN	0.8	Amidotrizoic acid	Yes	No	Yes	Yes	Yes	No	22	No	4	3	160	58	0.847427	43
242	65	M	No	97	257	1.64948	No	Pancreatic cancer	0.5	Amidotrizoic acid	No	Yes	Yes	Yes	Yes	No	5	No	36	3	172	78	0.554042	109
243	81	M	No	111	85	-0.234234	Yes	Bile duct stone	0.5	Amidotrizoic acid	No	No	No	No	Yes	EBD	5	No	37	15	163	49	0.561424	98
244	75	M	No	36	207	4.75	No	Chronic pancreatitis	0.6	Amidotrizoic acid	Yes	Yes	Yes	Yes	Yes	No	21	No	4	3	158	57	0.897691	21
245	66	F	No	38	228	5	No	Pancreatic cancer	1	Amidotrizoic acid	No	Yes	Yes	Yes	No	No	36	No	30	4	158	48	0.679645	80
246	68	M	No	163	823	4.04908	Yes	Bile duct stone	0.8	Amidotrizoic acid	No	No	No	No	No	No	40	Yes	8	3	169	52	0.620266	84
247	78	M	No	89	62	-0.303371	No	Bile duct cancer	1.3	Amidotrizoic acid	No	No	No	No	Yes	MS	43	No	6	3	160	60	0.581649	101
248	76	M	No	128	157	0.226562	Yes	Bile duct stone	1.1	Amidotrizoic acid	No	No	Yes	No	No	EBD	84	No	6	4	158.1	48.1	0.522183	86
249	63	M	No	106	314	1.96226	No	Metallic stent occlusion	0.4	Amidotrizoic acid	No	Yes	Yes	Yes	Yes	No	19	No	24	2	168	70	0.340403	26
250	76	M	No	84	79	-0.0595238	No	Bile duct stone	0.7	Amidotrizoic acid	No	No	No	No	No	EBD	25	No	1	2	173	69	0.62288	88
251	68	M	No	258	236	-0.0852713	Yes	Bile duct stone	0.1	Amidotrizoic acid	No	No	No	No	No	EBD	40	No	6	4	157	47	0.674745	89
252	45	M	No	27	19	-0.296296	No	Pancreatic cancer	8	Amidotrizoic acid	No	No	No	No	Yes	EBD	13	No	12	3	175	71	0.555141	104
253	74	M	No	132	388	1.93939	No	IPMN	1	Amidotrizoic acid	No	No	Yes	Yes	Yes	No	19	No	4	5	161	60	0.225524	61
254	70	M	No	69	816	10.8261	No	Bile duct cancer	0.6	Amidotrizoic acid	No	No	Yes	No	Yes	EBD	44	No	54	7	155	63	0.248526	107
255	72	F	No	174	103	-0.408046	Yes	Bile duct stone	1.5	Amidotrizoic acid	No	No	No	No	No	No	37	Yes	11	3	153	54	0.590775	93
256	71	M	No	103	67	-0.349515	No	Bile duct cancer	4.2	Amidotrizoic acid	No	No	Yes	No	Yes	EBD	58	No	18	3	170	60	0.560053	108
257	76	F	No	109	130	0.192661	No	Bile duct stone	0.6	Amidotrizoic acid	No	No	No	No	No	No	12	No	8	5	149	56	0.455075	95
258	75	F	No	117	387	2.30769	No	Pancreatic cancer	0.5	Amidotrizoic acid	Yes	Yes	Yes	Yes	Yes	No	80	No	5	8	148	59	0.887019	2
259	75	M	No	61	57	-0.0655738	No	Bile duct stone	1.9	Amidotrizoic acid	No	No	No	No	No	No	50	No	4	2	153.3	65.1	0.217531	97
260	77	M	No	61	497	7.14754	No	Pancreatic cancer	6.5	Amidotrizoic acid	No	No	Yes	No	Yes	EBD	60	No	47	8	165	45	0.477788	110
261	76	F	No	90	168	0.866667	No	Pancreaticobiliary maljunction	0.6	Amidotrizoic acid	Yes	No	Yes	No	Yes	No	60	No	4	3	149.4	52.4	0.528428	112
262	92	F	No	13	13	0	No	Pancreatic cancer	3.9	Amidotrizoic acid	No	No	Yes	No	Yes	EBD	13	No	5	3	140	41	0.537202	113
263	66	F	No	76	48	-0.368421	No	Pancreatic cancer	6.9	Amidotrizoic acid	No	No	No	No	Yes	EBD	63	No	46	6	159	43	0.305027	114
264	64	M	No	158	158	0	No	Bile duct cancer	4.3	Amidotrizoic acid	No	No	No	No	Yes	EBD	12	No	71	3	163	55	0.415024	117
265	67	M	No	44	103	1.34091	Yes	Bile duct stone	1.5	Amidotrizoic acid	No	No	No	No	No	No	20	No	5	2	169	61	0.396591	103
266	70	M	No	68	174	1.55882	No	Bile duct cancer	1.2	Amidotrizoic acid	No	No	No	No	Yes	No	29	No	7	3	169	71	0.502119	119
267	35	F	Moderate	63	438	5.95238	No	Pancreaticobiliary maljunction	0.7	Amidotrizoic acid	Yes	Yes	Yes	Yes	Yes	No	17	No	14	29	171	84	0.906426	1
268	87	M	No	98	141	0.438776	No	Bile duct cancer	6	Amidotrizoic acid	No	No	No	No	Yes	EBD	8	No	5	3	161	35	0.361738	124
269	72	M	No	84	1703	19.2738	No	Bile duct cancer	6.9	Amidotrizoic acid	No	No	Yes	No	Yes	No	39	No	14	9	160	50	0.31497	125
270	52	M	No	35	28	-0.2	No	Pancreatic cancer	0.5	Amidotrizoic acid	No	No	No	No	Yes	No	20	No	4	3	171	54	0.183789	127
271	69	M	No	51	185	2.62745	No	Pancreatic cancer	0.3	Amidotrizoic acid	No	No	No	No	Yes	No	90	No	3	3	162	47	0.0505803	128
272	74	F	Mild	67	498	6.43284	No	Pancreatic cancer	0.6	Amidotrizoic acid	Yes	Yes	Yes	Yes	Yes	No	51	No	13	12	151	55	0.922831	6
273	68	M	No	283	280	-0.0106007	Yes	Bile duct stone	0.1	Amidotrizoic acid	No	No	No	No	No	EBD	70	No	11	7	157	47	0.547752	111
274	46	M	No	18	37	1.05556	No	Bile duct cancer	2.4	Amidotrizoic acid	No	No	No	No	Yes	MS	29	No	9	3	175	71	0.503769	131
275	79	M	No	39	53	0.358974	Yes	Bile duct stone	7.5	Amidotrizoic acid	No	No	Yes	No	Yes	No	50	No	16	9	150	40	0.462894	132
276	64	M	Mild	95	535	4.63158	No	Pancreatic cancer	0.8	Amidotrizoic acid	No	No	Yes	Yes	Yes	No	27	No	7	8	180	64	0.323575	152
277	78	F	No	54	70	0.296296	No	Pancreatic cancer	6.5	Amidotrizoic acid	No	No	No	No	Yes	EBD	5	No	4	2	146	40	0.475643	138
278	73	F	No	136	77	-0.433824	No	Bile duct cancer	3.2	Amidotrizoic acid	No	No	No	No	Yes	EBD	8	No	59	3	167	84	0.248577	139
279	62	M	No	66	87	0.318182	No	Bile duct stone	0.7	Amidotrizoic acid	No	No	Yes	No	Yes	No	11	No	3	3	172	78	0.243418	140
280	76	M	No	78	127	0.628205	Yes	Bile duct stone	0.6	Amidotrizoic acid	No	No	No	No	No	No	36	No	4	2	173	69	0.506006	118
281	64	F	No	136	1692	11.4412	No	Pancreaticobiliary maljunction	0.9	Amidotrizoic acid	No	No	Yes	No	Yes	EBD	37	No	33	5	150	43	0.161174	141
282	89	M	No	37	40	0.0810811	No	Bile duct cancer	22.5	Amidotrizoic acid	No	No	No	No	Yes	No	67	No	10	5	156	54	0.30971	143
283	72	M	No	55	122	1.21818	Yes	Bile duct stone	2.3	Amidotrizoic acid	No	No	No	No	No	No	45	No	2	2	152.5	59	0.408126	121
284	73	F	No	114	93	-0.184211	No	Bile duct cancer	2	Amidotrizoic acid	No	No	No	No	Yes	EBD	6	No	52	2	167	84	0.241215	144
285	69	M	No	41	86	1.09756	No	Bile duct stone	10	Amidotrizoic acid	No	No	No	No	Yes	EBD	30	No	7	11	164	67	0.372103	146
286	62	F	No	43	45	0.0465116	No	Pancreaticobiliary maljunction	0.7	Amidotrizoic acid	No	No	No	No	Yes	No	87	No	9	5	151.1	49.95	0.0606908	147
287	69	M	No	141	602	3.2695	No	Pancreatic cancer	14.2	Amidotrizoic acid	No	Yes	Yes	Yes	Yes	EBD	82	No	14	3	166	55	0.692758	36
288	89	M	No	72	146	1.02778	No	Bile duct stone	0.7	Amidotrizoic acid	No	No	Yes	No	No	No	57	No	4	3	168.2	57.6	0.269548	126
289	79	M	No	121	153	0.264463	No	Bile duct cancer	0.8	Amidotrizoic acid	No	No	No	No	Yes	EBD	32	No	4	3	171	53	0.183933	151
290	90	F	No	432	119	-0.724537	No	Pancreaticobiliary maljunction	0.3	Amidotrizoic acid	No	No	Yes	No	Yes	No	21	No	11	3	136	45	0.355714	153
291	77	M	No	51	84	0.647059	No	Bile duct stone	1	Amidotrizoic acid	No	No	No	No	No	EBD	15	No	11	4	161	56.8	0.427085	129
292	77	M	No	1407	1069	-0.240227	No	Bile duct cancer	6.8	Amidotrizoic acid	No	No	Yes	No	Yes	EBD	50	No	13	7	166	60	0.436219	157
293	64	F	No	55	394	6.16364	No	Pancreatic cancer	1.1	Amidotrizoic acid	Yes	No	Yes	No	Yes	No	74	No	9	4	151	44	0.445127	160
294	71	M	No	83	209	1.51807	No	Malignant biliary stricture	4	Amidotrizoic acid	No	No	No	No	Yes	No	82	No	4	5	163	53.2	0.208833	161
295	74	M	No	63	529	7.39683	No	IPMN	12.9	Amidotrizoic acid	No	No	Yes	Yes	Yes	EBD	67	No	29	3	153	47	0.585796	96
296	83	M	No	57	75	0.315789	Yes	Bile duct stone	0.2	Amidotrizoic acid	No	No	No	No	No	No	90	No	7	6	152	46	0.359143	135
297	67	M	No	31	165	4.32258	Yes	Bile duct stone	0.5	Amidotrizoic acid	No	No	No	No	No	No	26	No	28	3	176	55	0.478152	136
298	73	F	No	110	135	0.227273	Yes	Bile duct stone	1.3	Amidotrizoic acid	No	No	No	No	No	No	45	Yes	3	3	153	54	0.302425	142
299	54	F	No	105	3941	36.5333	No	Pancreaticobiliary maljunction	1	Amidotrizoic acid	No	No	No	No	Yes	EBD	105	No	29	5	148	33	0.117052	162
300	64	F	No	43	558	11.9767	No	Pancreatic cancer	12.1	Amidotrizoic acid	No	No	Yes	Yes	Yes	EBD	59	No	9	8	158	49	0.432264	130
301	71	M	No	81	656	7.09877	No	Bile duct stone	1.4	Amidotrizoic acid	No	No	Yes	Yes	No	No	70	No	3	3	149.2	45.2	0.15966	34
302	62	M	Mild	42	977	22.2619	No	Bile duct cancer	11.6	Amidotrizoic acid	No	Yes	No	No	Yes	EBD	50	No	140	15	165	67	0.751872	18
303	72	M	Mild	82	831	9.13415	No	Pancreatic cancer	5.6	Amidotrizoic acid	No	No	Yes	No	Yes	EBD	88	No	19	9	169	64	0.203191	32
304	77	M	No	107	43	-0.598131	No	Bile duct stone	0.9	Amidotrizoic acid	No	No	No	No	No	EBD	42	No	13	3	161	56.8	0.315037	145
305	76	M	Moderate	97	1553	15.0103	Yes	Bile duct stone	2.4	Amidotrizoic acid	No	No	No	No	Yes	EBD	40	No	23	24	149	40	0.353596	44
306	78	F	Moderate	96	2475	24.7812	No	Bile duct stone	0.6	Amidotrizoic acid	Yes	No	Yes	No	Yes	EBD	33	No	9	17	144	47	0.815299	53
307	68	M	No	96	350	2.64583	Yes	Bile duct stone	0.1	Amidotrizoic acid	No	No	No	No	No	No	70	Yes	21	4	169	52	0.472741	149
308	52	F	Moderate	35	636	17.1714	No	Pancreatic cancer	0.7	Amidotrizoic acid	No	No	Yes	Yes	Yes	No	44	Yes	15	34	154	74	0.504784	122
309	54	M	Mild	35	731	19.8857	No	IPMN	0.8	Amidotrizoic acid	No	No	Yes	Yes	Yes	No	34	No	6	8	172	58	0.113472	116
310	78	M	Moderate	93	842	8.05376	No	Pancreatic cancer	0.8	Amidotrizoic acid	No	No	Yes	Yes	Yes	No	34	No	13	33	151	50	0.30272	63
311	76	M	No	39	34	-0.128205	No	Bile duct cancer	2.7	Amidotrizoic acid	No	No	No	No	No	EBD	40	No	6	2	153.3	65.1	0.351321	150
312	73	M	No	144	215	0.493056	Yes	Bile duct stone	0.9	Amidotrizoic acid	No	No	No	No	No	No	100	No	6	10	166.9	37.9	0.0770237	154
313	67	M	No	46	859	17.6739	Yes	Bile duct stone	0.8	Amidotrizoic acid	Yes	No	Yes	Yes	No	No	73	No	6	9	172	52	0.845234	45
314	66	M	Mild	83	1552	17.6988	No	Bile duct stone	0.7	Amidotrizoic acid	No	No	Yes	No	Yes	No	29	No	15	29	168	72	0.305232	106
315	79	F	Mild	58	897	14.4655	No	Pancreatic cancer	11.4	Amidotrizoic acid	No	No	Yes	Yes	Yes	EBD	14	No	19	10	149	47	0.537572	115
316	79	M	No	374	1382	2.69519	No	IPMN	0.6	Amidotrizoic acid	No	No	Yes	Yes	Yes	No	8	No	11	15	157	63	0.720494	11
317	71	M	No	86	117	0.360465	Yes	Bile duct stone	0.6	Amidotrizoic acid	No	No	No	No	No	No	39	No	2	2	152	50	0.316811	156
318	75	M	No	35	728	19.8	No	Bile duct cancer	10.9	Amidotrizoic acid	No	No	No	No	No	EBD	74	No	22	11	153.3	65.1	0.319804	158
319	73	F	Mild	83	1179	13.2048	No	IPMN	0.6	Amidotrizoic acid	No	No	Yes	Yes	Yes	No	17	No	7	11	151	54	0.561491	94
320	74	M	No	88	235	1.67045	Yes	Bile duct stone	1	Amidotrizoic acid	Yes	No	No	No	No	EBD	147	No	21	10	166.9	37.9	0.435102	159
321	72	F	Mild	81	1714	20.1605	Yes	Bile duct stone	1.5	Amidotrizoic acid	No	No	Yes	No	No	EBD	15	No	15	11	153	54	0.486095	133
322	51	F	Mild	102	2528	23.7843	No	Pancreatic cancer	0.8	Amidotrizoic acid	Yes	No	Yes	Yes	Yes	EBD	39	No	18	17	143	32	0.664255	77
323	77	M	Mild	59	816	12.8305	No	Bile duct cancer	1	Amidotrizoic acid	No	No	Yes	No	Yes	EBD	69	No	20	8	160	60	0.405797	123
324	64	F	Mild	444	3169	6.13739	No	Pancreatic cancer	0.5	Amidotrizoic acid	No	No	Yes	Yes	Yes	No	61	No	16	8	150	44	0.127153	91
